# Supplementary material for: CsEXL3 regulate mechanical harvest-related droopy leaves under the transcriptional activation of CsBES1.2 in tea plant
Source: Hortic Res. 2024 Mar 7;11(5):uhae074. doi: 10.1093/hr/uhae074 (PMC11088715; doi:10.1093/hr/uhae074)
Supplement: Web_Material_uhae074 [file web_material_uhae074.zip]

Archive with 9 entries (9 files):
- 231204 supplementary material forCsBES1.2and CsEXL3.docx
- table s1 Variation and distribution of leaves droopiness in tea germplasms.xlsx
- table s2 16QTLs and corresponding 54SNPs.xlsx
- table s3  34 candidate genes nearby SNP location.xlsx
- table s4 DEG in three tissue of two cultivars.xlsx
- Table S5 significant KEGG pathway in different tissue of WS231 and JHZ49.xlsx
- table s6 5 overlapped genes with fpkm value.xlsx
- table s7 146 accessions.xlsx
- table s8 the list of primers.xlsx
