# Supplementary material for: CsEXL3 regulate mechanical harvest-related droopy leaves under the transcriptional activation of CsBES1.2 in tea plant
Source: Hortic Res. 2024 Mar 7;11(5):uhae074. doi: 10.1093/hr/uhae074 (PMC11088715; doi:10.1093/hr/uhae074)
Supplement: Web_Material_uhae074 [file web_material_uhae074.zip › table s1 Variation and distribution of leaves droopiness in tea germplasms.xlsx]

## Sheet: Sheet1
Table S1. Variation and distribution of leaves droopiness in tea germplasms
		PD
	min	0.77
	max	1.07
	median	0.97
	mean	0.96
	sd	0.04
	CV(%)	0.04
	kurtosis	7.414
	skewness	-2.151
min, minimum value; max, maximum value;
SD, standard deviation; CV, coefficient of variation.
