# Supplementary material for: CsEXL3 regulate mechanical harvest-related droopy leaves under the transcriptional activation of CsBES1.2 in tea plant
Source: Hortic Res. 2024 Mar 7;11(5):uhae074. doi: 10.1093/hr/uhae074 (PMC11088715; doi:10.1093/hr/uhae074)
Supplement: Web_Material_uhae074 [file web_material_uhae074.zip › table s2 16QTLs and corresponding 54SNPs.xlsx]

## Sheet: Sheet1
Table S1 16QTLs and corresponding 54SNPs
Order Number	QTL name	chromosome	SNP counting number
1	q1.1	chr1	2
2	q1.2	chr1	3
3	q1.3	chr1	3
4	q3.1	chr3	2
5	q5.1	chr5	3
6	q8.1	chr8	2
7	q8.2	chr8	5
8	q9.1	chr9	6
9	q9.2	chr9	3
10	q10.1	chr10	3
11	q10.2	chr10	2
12	q10.3	chr10	3
13	q10.4	chr10	2
14	q12	chr12	6
15	q14	chr14	5
16	q15	chr15	5
		total	54
