# Supplementary material for: CsEXL3 regulate mechanical harvest-related droopy leaves under the transcriptional activation of CsBES1.2 in tea plant
Source: Hortic Res. 2024 Mar 7;11(5):uhae074. doi: 10.1093/hr/uhae074 (PMC11088715; doi:10.1093/hr/uhae074)
Supplement: Web_Material_uhae074 [file web_material_uhae074.zip › table s3 34 candidate genes nearby SNP location.xlsx]

## Sheet: Sheet1
Table S2 candidate genes nearby SNP location
chromosome	accession number	annotation
Chr1	CSS0041116	OTP70
Chr1	CSS0050082	MYB85
Chr1	CSS0040385	EXORDIUM like 3
Chr1	CSS0028945	COLD SHOCK PROTEIN 1
Chr1	CSS0007996	Copper transport protein
Chr3	CSS0040535	GGT2
Chr3	CSS0029976	HVA22a
Chr3	CSS0041479	HVA22a-like
Chr5	CSS0020529	ribonuclease 3-like protein 3
Chr5	CSS0029476	Ubiquitin fusion degradation 1
Chr5	CSS0023162	OSCA1.2
Chr8	CSS0023418	bHLH112
Chr8	CSS0046366	BBE18
Chr9	CSS0049714	ERF110
Chr9	CSS0038486	RPA12-like
Chr9	CSS0006390	DNA ligase
Chr9	CSS0039753	FYVE1
Chr10	CSS0029587	Ubiquitin conjugating enzyme S
Chr10	CSS0018815	GEM-like protein 5
Chr10	CSS0022545	UDP-glucuronic acid decarboxylase 1
Chr10	CSS0002403	pectate lyase 4-like
Chr10	CSS0042718	UDP-glucuronic acid decarboxylase 1
Chr10	CSS0004899	pectate lyase 4-like
Chr10	CSS0022078	TRM19
Chr10	CSS0022606	uncharacterized gene
Chr10	CSS0033160	uncharacterized gene
Chr10	CSS0024381	BCL-2-associated athanogene 4
Chr12	CSS0012624	PICALM1a
Chr12	CSS0014868	uncharacterized gene
Chr14	CSS0048690	BSK7
Chr14	CSS0048869	BELL 1
Chr14	CSS0025373	BELL 1-like
Chr14	CSS0043098	mitoferrin-like
Chr15	CSS0029459	PPRT3-like
