# Supplementary material for: CsEXL3 regulate mechanical harvest-related droopy leaves under the transcriptional activation of CsBES1.2 in tea plant
Source: Hortic Res. 2024 Mar 7;11(5):uhae074. doi: 10.1093/hr/uhae074 (PMC11088715; doi:10.1093/hr/uhae074)
Supplement: Web_Material_uhae074 [file web_material_uhae074.zip › table s4 DEG in three tissue of two cultivars.xlsx]

## Sheet: Sheet1
Table S3 DEGs in three tissue of two cultivars
accession number	YA49 average	YA231 average	M1Y49 average	M1Y231 average	M2Y49 average	M2Y231 average
CSS0014788	0.919262	205.591	0.797643	90.7604	0.463182	28.9879
CSS0035029	343.394	11.6772	306.922	18.4589	265.005	13.492
CSS0033218	115.203	1.41317	102.196	1.76621	83.0587	1.98043
CSS0021570	93.127	1.78979	52.6098	0.377568	9.02942	0.0775028
CSS0035382	127.048	7.64443	101.158	1.85384	41.8863	0
CSS0006343	133.601	9.35497	162.03	19.1318	126.199	2.26603
CSS0004577	68.2241	0.684963	41.0252	0.459064	27.0364	0.477699
CSS0024338	324.314	24.4758	502.322	47.6617	577.923	39.1243
CSS0035134	4.48804	108.728	3.14035	90.1908	2.82367	36.237
CSS0050111	105.872	2.19063	150.838	3.58382	113.849	2.51723
CSS0046802	276.585	26.6596	243.232	15.5284	111.435	4.31832
novel.10079	0.255157	23.8544	0.282931	16.8939	0.319278	14.9161
CSS0001046	3.83435	87.1805	3.76888	97.6311	4.69449	92.4546
CSS0032115	61.2528	1.04597	58.3134	0.655328	40.4254	0.510454
CSS0036068	49.7374	0.529533	75.6334	1.18913	112.741	1.90387
novel.2781	11.6022	0.270556	18.4891	0.475132	18.8442	0.536563
novel.2405	0.545282	14.3584	1.08112	18.938	1.41827	40.0553
CSS0010663	212.797	7.74025	153.522	1.84608	36.661	0.795468
novel.1797	0.960881	22.9607	0.971591	23.6475	1.02927	23.7041
CSS0033762	0.666839	40.9076	0.494044	31.7786	0.937491	20.1201
novel.7557	4.99678	35.1562	5.48457	26.1979	4.9551	44.9703
CSS0043330	3.19958	25.145	3.99281	24.5296	3.8028	27.1052
CSS0013094	120.711	0.310008	124.419	0.207713	141.935	1.31331
novel.6443	40.501	0.0446395	27.3954	0	22.7445	0
novel.1018	24.9012	2.22878	24.2364	2.52441	13.7453	2.51141
CSS0014152	0.758071	37.938	1.98175	30.0389	1.83118	33.2056
novel.3723	20.4955	0.996261	16.293	0.705662	11.9206	0.893081
CSS0014062	90.3997	0.878995	69.196	1.17766	49.5998	1.26892
CSS0045944	75.2083	4.66756	69.0341	9.26696	35.4418	14.1596
novel.135	78.7436	1.35193	75.6714	0.448598	39.6406	0
novel.10715	41.2002	0.256033	11.9794	0.0786666	4.04836	0.0467975
CSS0038571	60.9256	1.96951	66.0641	3.38753	22.4577	5.33835
novel.1373	26.6706	0.113203	22.7169	0.264439	20.7963	0.181455
CSS0007070	0.278085	47.8597	0.100071	36.5179	0.111872	30.7974
CSS0026380	51.6058	5.22817	50.355	6.85407	57.5034	8.85782
CSS0033480	70.6313	2.20354	109.412	3.64945	98.7989	3.32987
CSS0044313	2.93173	45.3082	3.91214	62.4491	5.35461	58.4338
novel.9783	0.386582	21.2719	0.878495	21.7642	1.07307	33.0228
CSS0009283	533.247	120.588	416.084	100.087	462.322	107.128
CSS0027313	82.1087	8.15044	42.8177	2.85095	27.7037	0.838482
CSS0039656	2.28522	20.6477	2.88864	18.9199	2.99457	22.8247
novel.7877	31.2654	2.63209	31.3044	2.76212	31.546	2.07252
novel.9592	0.425185	8.78813	0.54777	7.69481	0.573952	12.9997
novel.2338	3.27184	21.1505	4.26066	18.6609	4.37559	20.8931
CSS0040934	205.788	6.10604	240.21	10.3838	187.368	8.52544
CSS0017785	14.4308	0.736699	14.4373	0.53579	12.5636	0.548868
CSS0048208	0.300714	47.6632	0.494484	57.9875	0.382814	72.7636
CSS0010406	26.8979	3.67324	28.4892	3.93445	29.4902	4.62448
CSS0012179	0.526497	95.3753	0.435562	96.2536	0.444744	88.9401
CSS0016543	64.3523	1.12682	52.4615	0.831937	7.26503	1.53534
CSS0047424	2.40175	100.505	1.15665	89.558	0.531406	47.8249
novel.5596	6.02093	0.0637103	7.93471	0.0600405	8.40203	0.0129318
CSS0002926	31.7935	1.05467	30.3754	1.54299	35.889	1.3992
novel.10845	31.6529	0.0480278	29.8732	0.116225	18.1751	0.0916638
CSS0028549	61.5556	1.58128	59.2725	1.31876	46.9459	0.369744
CSS0004622	70.0849	13.2109	77.3313	10.5842	26.2705	8.21437
novel.582	0.215739	7.92044	0.195597	7.7057	0.134805	7.98733
CSS0031884	106.712	9.33308	135.64	9.64327	126.007	11.7655
CSS0049106	162.111	29.1381	141.422	25.4346	136.645	8.3212
CSS0012113	0.46069	68.5236	0.243753	69.781	0.166868	83.059
CSS0028700	31.2799	0.523088	30.2737	0.356021	28.9445	0.253636
novel.11274	11.6343	0.159629	12.1529	0.0999872	11.8296	0.093942
CSS0019715	65.8779	5.71778	75.1419	4.19878	74.0348	6.74416
CSS0017480	1405.75	216.217	491.222	81.0235	234.427	67.4541
CSS0015318	194.633	39.8494	217.503	36.3856	208.219	34.5016
novel.3944	0.272334	18.7669	0.0953281	15.782	0.0799506	15.8868
CSS0038539	1.16604	16.7095	1.30223	13.5989	0.845932	13.5891
CSS0015234	28.4277	1.85716	18.5921	1.58158	7.16971	1.23167
CSS0014343	5.45985	43.0219	5.85533	32.1477	5.29935	30.7126
CSS0012126	17.049	0.0601881	18.0041	0.0814619	18.721	0.0764349
novel.1078	12.0877	0.362751	14.0663	0.246565	10.8195	0.342101
CSS0002001	7.81019	41.0725	7.97273	43.605	7.22466	33.0586
novel.9393	3.48155	0.0244076	4.86903	0.0249213	5.29415	0.0228544
CSS0045934	26.3004	1.48943	25.3793	4.92913	25.9512	1.01288
novel.2853	15.4621	0.698948	10.9756	0.643379	11.3122	0.50204
CSS0036709	7.14173	56.1916	7.42005	40.0252	5.33341	11.9574
CSS0019136	21.1556	1.16815	19.0689	0.776365	19.8095	0.51789
CSS0006792	44.9083	1.21668	32.0879	1.68766	19.7545	2.52713
CSS0026060	1.28656	16.2961	1.68794	17.2288	1.29352	16.9646
CSS0025797	98.8743	0.112387	78.8596	0	3.34684	0
novel.6699	11.4905	1.47102	13.5341	1.36614	12.7629	1.29448
novel.3444	10.3525	0.713536	11.6833	0.825734	12.1884	0.623032
CSS0043582	0.0949583	14.1909	0.0825299	11.2904	0.0728112	14.3856
CSS0022025	6.70255	60.3293	6.38729	85.7945	5.13876	75.9584
CSS0001839	79.0904	10.5186	76.6669	4.43885	79.0276	13.5394
CSS0017840	1.17732	38.8036	0.821182	22.6096	1.13963	4.46132
CSS0013673	5.66716	48.3663	5.67209	48.1178	5.51813	45.573
CSS0043886	41.3543	1.32407	27.3599	1.07316	15.2405	0.376022
CSS0027959	10.3641	0.751888	12.6748	0.655816	13.4263	0.796731
novel.6840	11.327	0.204745	12.8098	0.221724	12.9159	0.326325
CSS0047425	30.4585	2.97924	22.7405	0.727297	7.97402	0.018213
CSS0043414	30.8522	0.540991	17.7031	0.107874	4.18703	0.017339
CSS0005559	0.363199	30.8137	0.162677	26.8813	0.227123	27.7924
CSS0040355	34.921	2.59565	32.1154	2.35084	32.9962	3.22247
CSS0039771	1109.18	165.985	462.634	35.8531	246.72	33.0308
novel.5273	0.12491	11.6844	0.11016	9.31455	0.170279	8.53096
novel.2004	2.48044	21.8073	3.48568	16.2384	3.13937	15.1175
CSS0015886	64.6513	14.0401	67.945	19.042	71.886	15.863
CSS0039548	83.9492	0.5399	77.1983	0.621614	74.1501	0.539434
novel.7254	0.101064	6.11185	0.0463875	5.18179	0.0416303	4.93599
CSS0038130	2.66748	25.4592	3.03371	17.132	3.4216	11.1108
CSS0048446	2.29666	19.0662	5.28843	22.154	2.09364	16.8309
CSS0025723	11.6817	0.843686	10.1144	0.696922	10.3949	0.749218
CSS0029614	2.18743	53.8186	5.71815	41.3574	2.60856	43.389
CSS0048861	342.736	17.4727	328.861	4.53876	55.737	1.82801
novel.8745	72.8606	11.6081	60.034	16.8265	96.1017	34.4501
CSS0001719	302.067	0.142558	299.783	0.0613217	251.659	0.0320792
CSS0025703	44.4847	2.69895	41.7945	1.79937	28.3249	3.08789
CSS0001188	25.9004	1.99109	24.6701	5.45469	21.0917	4.73987
CSS0047654	0.317546	18.3605	0.25137	15.9644	0.0784773	18.9706
CSS0001438	26.8483	2.73669	25.7378	2.417	20.2818	1.15799
CSS0046131	5.58774	53.8876	4.35289	100.729	7.67622	74.6585
novel.8427	24.685	2.0066	21.6198	2.85621	18.8406	1.891
CSS0000924	0.214079	28.0152	0.0326643	29.2877	0.0161527	26.9366
CSS0031888	30.7805	0.490246	15.5478	0.779408	20.0629	0.77218
novel.10315	0.489384	15.4002	0.9185	14.5846	0.513814	12.7244
CSS0021080	33.5753	2.33289	38.7893	0.340233	3.90517	0
CSS0021905	62.9284	1.18791	48.4794	0.333033	53.3848	0.885948
novel.3205	14.4451	0.623094	15.5516	0.8861	17.0594	0.55417
CSS0008062	0.0665705	25.5287	0.108639	29.9594	1.11574	62.1005
CSS0032617	22.0748	0.282461	21.3824	0.307684	19.6997	0.380265
CSS0005401	0.960668	15.5812	1.01808	8.76288	0.733965	7.20726
CSS0043655	3.21178	25.2581	3.68107	23.4991	2.82412	17.6269
CSS0010859	0.878847	35.6405	0.612029	12.3022	0.440508	4.8569
CSS0024840	1.3417	30.6014	2.01195	34.1017	1.61757	32.5118
novel.1515	0.135946	7.59626	0.0482491	4.4153	0.0222454	6.69844
CSS0014992	3.40825	64.2243	4.41045	101.369	3.42164	83.5833
CSS0011959	33.653	1.59785	32.1027	1.10772	30.2439	1.25131
CSS0003817	0.497063	8.40536	0.52737	8.55642	0.382898	9.30889
CSS0009525	0.443307	12.6264	0.34062	11.946	0.487355	12.5791
novel.9555	30.8363	5.87505	33.6647	1.61183	7.77435	0.236917
CSS0037274	0.929743	14.1954	1.26314	19.5998	1.82854	35.9766
novel.10788	11.5011	1.47132	11.8755	1.73465	12.8087	2.6019
novel.4476	5.49877	0.0314247	6.93817	0.0374956	7.33117	0.0432907
CSS0007791	40.2625	267.434	36.0973	243.928	46.4645	221.567
novel.7184	0.953481	13.3003	0.833218	9.24376	0.755508	8.63841
CSS0019570	14.7369	0.404976	19.1801	1.23587	25.1803	1.02251
CSS0021478	182.172	44.6143	214.93	53.6351	210.965	38.376
novel.7953	11.4363	0.0837584	11.8625	0.0062256	8.99479	0.0545756
CSS0014298	132.396	27.6288	120.133	20.2975	101.964	17.1844
novel.4428	9.30356	1.44859	8.59766	1.43869	7.58219	1.86289
novel.1913	3.15925	0.196622	3.52592	0.200335	3.95152	0.230858
CSS0009404	30.9483	0.51222	28.8618	0.501732	26.4812	0.447281
novel.3504	15.7072	1.37593	14.1454	0.928897	11.2651	0.919293
novel.9373	35.2761	1.06428	29.5684	0.558072	22.0178	0.335158
CSS0035283	101.513	10.5688	71.1812	9.70465	97.5761	13.2125
CSS0045269	42.721	2.11148	30.2413	0.38129	6.89079	0.438441
CSS0017166	30.413	0.601994	29.5799	0.589613	27.1614	0.588823
CSS0045115	0.255948	52.533	0.586836	49.3667	0.026288	50.26
CSS0009994	491.919	114.038	465.619	106.91	396.344	103.55
CSS0014433	30.4056	1.92068	27.8076	2.9082	30.5094	2.06765
novel.10119	0.509226	14.7048	0.622879	11.804	0.551611	10.7648
CSS0042219	0.996594	14.1612	1.31451	11.2908	1.0543	6.77354
novel.2868	0.96359	9.56634	0.727776	6.09893	0.377845	3.35246
CSS0024223	0.83708	14.2795	1.14483	10.512	0.816698	8.70573
CSS0043596	238.066	32.2554	165.783	33.979	108.24	1.90136
novel.11341	3.25575	0.321246	3.55843	0.433911	4.27263	0.857422
CSS0001020	15.929	82.2636	20.9335	57.5259	11.0238	27.8975
CSS0002426	3.96002	39.1488	2.23186	61.245	6.24287	93.235
CSS0019260	76.665	7.1968	61.9375	4.16381	42.9054	0.909112
novel.5110	11.9062	0.29991	10.3242	0.138631	9.55779	0.124451
CSS0034051	209.667	30.9274	178.801	28.5578	118.812	13.5681
novel.8461	0.928921	12.5493	2.61303	17.5627	2.33397	14.6979
CSS0036233	2.22757	32.1054	2.9492	29.9131	2.29222	21.2111
novel.5149	7.767	0.102765	7.16713	0.0596545	6.81696	0.00680219
CSS0000205	26.1093	0.665387	28.6936	3.91981	18.9028	1.94653
CSS0026782	6.19161	59.9348	5.90657	65.1949	4.1255	57.6735
CSS0039888	93.272	19.599	74.2193	17.427	62.1406	17.1852
CSS0024352	33.8095	3.18094	48.7132	3.4758	103.836	8.73347
CSS0036315	18.3775	126.182	22.0839	138.965	21.1252	182.42
CSS0018550	1.64995	15.6126	1.08234	19.9089	0.753064	17.3477
CSS0015808	0.343804	37.4807	0.454735	53.9369	0.380105	36.6988
CSS0024410	1.09876	12.4006	1.26529	13.8003	1.33353	13.4883
novel.5257	17.5533	0.0864659	19.8886	0.21668	17.2786	0.0809004
CSS0025992	20.0631	1.34935	22.9354	0.319209	27.4997	0.273553
CSS0049754	16.8161	1.46317	14.5095	1.47521	16.5041	0.996542
CSS0025439	40.4703	4.45407	34.4641	5.81887	34.8148	5.76329
CSS0024920	0.146362	17.921	0.104206	16.8191	0.0826436	12.3925
CSS0038942	23.8467	1.64663	22.6951	1.69229	20.2813	1.3559
CSS0049125	0.564894	22.8591	0.598691	20.1421	0.389942	23.8587
CSS0037309	0.380713	26.6055	0.331356	25.1788	0.287554	26.0682
CSS0019192	2.44336	48.0404	1.34814	17.0163	0.70946	19.0169
novel.750	11.7138	1.6221	14.7226	1.146	12.8951	1.06795
novel.1034	5.12776	0.242911	4.79346	0.167603	4.9439	0.274477
CSS0016865	27.1111	1.87742	13.2897	0.233915	8.12543	0.0569841
CSS0020614	69.5555	6.21001	59.5995	7.20755	68.4048	3.84559
CSS0020940	73.0055	8.72727	80.9689	12.4179	82.0432	8.34852
CSS0017475	21.5035	0.216578	21.5352	0.0298602	24.5258	0.0163881
CSS0025595	201.17	1.68208	222.832	3.76085	273.739	2.98226
CSS0019331	1.89721	19.3208	1.30747	20.4008	1.2621	15.9154
CSS0049584	19.6732	3.0773	16.5225	4.04932	19.5415	3.57836
CSS0000240	230.464	51.9906	260.354	44.7966	215.377	50.1482
novel.6184	11.0523	1.28661	11.5959	1.94789	10.4472	1.53123
CSS0005020	29.7315	2.15025	35.1776	5.10462	25.9045	3.77704
novel.10162	0.375602	5.88713	0.390639	4.97581	0.506965	4.35005
CSS0015023	17.9968	2.27797	17.901	2.40771	19.37	1.44979
novel.7109	0.146096	8.10607	0.187372	7.87379	0.187986	7.7495
novel.5480	10.6625	1.37787	9.80539	1.18597	9.77146	2.72011
novel.4773	0.64535	4.92706	0.352462	4.1701	0.191526	4.50967
CSS0009146	16.1693	1.18641	25.8046	1.70586	37.5353	2.44525
CSS0022635	16.0431	0.123448	17.2731	0.0618653	2.83543	0
novel.11693	4.92867	0.629834	6.19822	0.600278	7.49274	0.598449
CSS0009016	59.9904	11.9736	56.4025	11.2344	55.309	9.74884
novel.1133	7.87605	0.0846744	7.09476	0.120947	6.69098	0.213521
novel.3204	6.08413	0.150728	5.7158	0.299809	5.45236	0.590535
CSS0038044	133.106	28.4604	118.158	25.4654	44.031	17.9242
novel.794	6.23555	31.3341	5.874	32.7297	4.93104	35.1307
novel.7691	44.908	1.84084	37.2369	2.91651	37.747	2.16462
novel.10806	0.539435	7.85758	1.46548	12.2427	1.45451	11.6399
CSS0007713	0.32315	9.16969	0.247096	8.75679	0.25012	11.8662
novel.7365	0.628853	32.1005	1.20289	50.845	0.956666	11.1738
CSS0047519	8.34524	42.9973	12.6131	61.6034	20.0101	67.2707
CSS0014862	5.98486	31.3588	4.62956	26.3798	5.4385	84.3305
CSS0011419	35.2166	4.12513	33.5432	4.00003	29.7914	3.53825
CSS0012641	1.72673	18.8818	1.73822	16.1611	1.61244	21.2287
CSS0009621	46.6259	7.06159	31.6737	2.81096	13.7353	1.09928
CSS0004103	65.1562	3.97174	51.9145	8.95636	52.7511	6.18405
CSS0019214	2.1436	18.499	2.85875	17.8343	2.77206	26.0798
CSS0041384	12.0978	89.0875	7.99662	84.0555	9.57993	126.372
CSS0003601	19.8475	1.38864	21.5001	1.54401	33.4849	3.43907
CSS0034175	0.317174	22.3392	0.16469	15.4544	0.448065	18.3848
novel.2633	10.4335	0.0717865	8.03514	0.0324323	6.98933	0.0586442
CSS0021865	1.68045	28.1476	2.39506	26.3292	2.47049	11.0477
CSS0001658	139.642	35.7563	114.92	22.6548	80.6668	15.8344
novel.12018	7.39303	0.241358	6.76451	0.387662	9.29813	0.577675
novel.8751	1.19043	32.6991	0.400145	33.9139	0.238936	42.9756
novel.9144	10.8994	0.523058	8.13358	0.38652	5.07815	0.366509
CSS0001871	1.64636	17.1091	1.75501	20.4355	2.09656	15.9124
novel.6261	29.5016	2.05818	39.0783	3.68967	40.9944	4.19736
CSS0047534	1.51996	9.84701	3.18697	11.3603	3.92024	16.2673
CSS0048404	2.46917	37.0755	3.06439	41.8154	2.67702	45.1569
CSS0029401	1.50915	23.4718	1.34629	19.0389	1.6423	13.2346
novel.47	3.7614	0.692394	2.64064	0.536871	1.77306	0.454872
CSS0041888	2.92661	29.3718	0.833499	23.1861	0.980712	11.1166
novel.11733	7.84138	0.0653631	8.41156	0.0802765	8.90163	0.120442
CSS0006721	75.9306	13.2232	65.5856	27.0124	59.2646	15.591
novel.1376	0.0196844	20.6412	0.0683669	17.8977	0.202414	13.7593
CSS0017817	42.774	0.748909	28.2284	2.57025	21.1836	0.739266
CSS0005441	0.790688	6.49284	0.796253	4.95403	0.817227	5.05373
CSS0034881	3.67965	15.2225	2.22989	17.0499	2.07647	22.7
CSS0042387	56.848	13.1132	57.5418	12.9467	45.9861	14.8786
CSS0047894	0.93084	8.33234	1.04083	10.3292	1.15032	11.9051
CSS0027294	41.7525	201.074	38.7266	139.61	29.9909	145.762
CSS0020613	5.04106	29.7337	7.13402	41.9776	23.097	102.903
CSS0042292	6.8076	29.0448	7.43028	29.6767	7.42082	24.6003
CSS0015253	198.597	42.4686	167.791	55.2235	148.876	58.6322
CSS0002652	80.6656	15.5078	53.5506	7.51257	62.1238	5.30066
CSS0032464	0.382196	13.6634	0.61686	17.5837	0.284955	6.95864
CSS0005977	31.7462	3.04708	35.9879	4.4075	51.9718	5.06985
CSS0036582	1.6087	37.9541	1.90091	32.2943	1.06845	45.0928
CSS0035576	22.8203	1.75301	24.327	1.74484	21.2202	1.46214
CSS0028119	30.4899	0.423912	25.8685	0.534964	35.939	0.482674
CSS0012311	0.706656	20.5914	0.344016	12.6611	0.0922882	14.0207
CSS0050280	59.4507	2.72159	58.5596	1.35848	58.4714	1.43485
novel.8559	8.42236	1.10494	7.76766	1.09745	8.05746	0.774589
novel.3317	11.5099	1.35294	14.0411	0.719451	16.2046	0.508828
CSS0017478	2.10918	17.67	1.63334	13.3833	1.32094	19.4994
CSS0031457	4.41871	20.7326	6.01334	20.1196	7.70846	24.4386
CSS0043565	2.33951	16.0506	1.91558	11.4693	1.78981	17.5113
novel.4812	0.257652	7.41245	0.431334	5.87555	0.402068	5.08315
CSS0010458	23.9102	4.13195	23.9016	3.39072	19.8052	4.38387
CSS0007620	0.205924	17.5013	0.27872	13.1491	0.144498	6.67671
CSS0028961	126.965	27.0558	123.938	21.1712	120.612	22.9787
novel.4712	5.68566	0.400109	6.51949	0.441504	8.77264	0.608681
CSS0034534	8.18519	29.9601	14.1366	42.0544	21.9431	45.0945
novel.6729	8.075	0.984139	5.9835	0.412276	5.3316	0.384156
CSS0040674	116.299	10.3612	79.9205	20.92	75.4631	11.8128
CSS0009476	0.330652	44.2368	0.597244	29.2178	0.224221	23.2152
CSS0024818	0.561829	36.1812	1.10815	71.9311	1.01777	56.6258
CSS0050223	9.02565	1.00817	8.04723	1.38529	11.9046	1.52037
CSS0013880	33.8056	0.798231	36.2859	1.33477	31.4826	0.189901
CSS0048650	26.1574	0.325554	24.591	0.460939	32.1242	0.477696
CSS0011573	0.355338	10.7249	0.446757	12.4042	0.491958	5.82892
CSS0050025	1.81919	20.5938	1.06336	7.46656	0.539731	2.70913
CSS0032685	17.5327	146.416	15.8753	97.9492	41.6799	237.641
CSS0029755	118.724	43.0143	119.742	45.529	121.282	60.2151
novel.6677	19.8341	1.92336	19.2525	0.878704	19.6107	0.614309
CSS0021654	55.9894	12.3318	49.4899	12.4083	55.4716	10.6874
CSS0009559	0.06583	4.75948	0.0647216	4.4467	0.0165778	5.85213
CSS0011265	1.67006	35.3285	5.31585	72.8333	11.136	141.884
CSS0009164	0.175346	13.0795	0.348804	10.173	0.0881586	9.2477
CSS0029671	55.5906	2.87477	52.4847	4.33927	41.0829	3.55885
CSS0007140	116.632	20.442	105.809	20.6077	101.484	28.5803
CSS0011254	0.722569	9.36237	0.468925	3.55676	0.314136	3.07519
CSS0000813	213.611	59.5362	183.323	88.9479	173.155	86.635
CSS0016760	3.20061	19.9958	3.70335	18.5302	3.03682	20.9515
novel.7439	0.34062	7.17796	0.557724	5.72744	0.408166	6.87437
CSS0002910	23.7047	0.533554	20.5465	0.563645	17.2939	0.856075
CSS0033659	0.212584	14.0972	0.212168	15.6358	0.269989	15.1931
CSS0002628	1.02456	17.0041	0.53847	8.74704	0.74175	7.58981
novel.8672	10.3402	0.715103	7.76666	0.63516	7.95525	0.528127
CSS0031721	18.0122	3.4654	25.7456	2.8667	26.6281	2.80411
novel.7298	3.12415	17.7462	2.20366	13.1523	2.248	12.1618
CSS0007409	0.176505	15.1436	0.319117	17.8902	0.213684	15.5684
CSS0023887	70.4314	20.8718	63.4876	22.8978	60.6084	25.681
CSS0046569	22.9207	2.92405	19.6481	1.5284	16.7972	1.05844
CSS0006408	0.440708	4.23187	0.587548	3.75963	0.545467	5.79549
CSS0035776	50.2501	0.064031	36.8694	0	4.43906	0
novel.8365	31.0568	5.92693	32.7115	7.90988	27.5398	9.06502
novel.9519	0.11857	6.30125	0.0604179	6.27412	0.0866173	9.93973
novel.8258	0.031465	7.96069	0.0592994	7.65228	0.0111242	9.66355
CSS0027429	23.9163	6.48247	23.3519	5.22414	19.7156	5.71756
novel.694	0.11378	4.19376	0.0914899	3.29668	0.0437754	3.24433
novel.1138	7.86092	0.0202934	6.48152	0.0635241	5.14413	0.0877028
CSS0048250	1.65598	13.9869	1.40614	16.4284	1.0788	18.8024
CSS0009984	34.6517	5.02823	38.2363	5.6943	34.5923	6.02231
CSS0009545	17.5416	0.331121	14.8699	0.0187941	3.65851	0
CSS0043126	240.752	83.8425	208.988	70.3011	164.691	39.2583
novel.11107	0.302165	5.88232	0.225308	4.20272	0.22991	3.97562
CSS0028432	42.7599	3.14914	21.9259	0.485651	7.31473	0.0465288
CSS0029176	0.252555	43.6385	0.997561	82.7455	0.413476	121.908
CSS0043769	12.3351	2.22982	12.1662	2.4762	11.7133	2.23657
CSS0032859	8.15855	39.3121	7.06154	68.2206	7.32717	39.7802
CSS0010075	49.2552	138.828	45.5659	160.404	56.2888	173.358
CSS0027096	23.71	4.56861	16.699	3.6473	12.1118	3.4342
CSS0013531	0.326986	31.2971	0.238402	28.1842	0.139916	21.3042
CSS0005255	4.53497	19.8157	4.27814	16.5294	4.36773	16.7355
CSS0040304	3.37354	17.6231	4.06158	24.957	5.21265	47.7576
CSS0023248	25.1828	3.96587	22.3814	2.54283	23.7756	2.19367
novel.6752	8.48296	1.26977	12.2772	1.4139	14.4265	1.58733
novel.8450	0.229015	8.39101	0.343557	8.23517	0.175346	11.1524
novel.11671	20.5969	1.21958	15.5532	0.721192	12.2082	0.719978
novel.9470	3.14236	0.163086	3.23314	0.323476	3.25849	0.478616
novel.2533	0.0880659	1.96121	0.0759784	1.69873	0.149243	2.08861
CSS0011784	0.181427	30.0883	0.35539	27.3513	0.0929734	3.42376
CSS0033708	26.6331	2.98623	30.5727	3.26237	39.3399	2.78925
novel.8599	1.81507	9.90694	1.29051	9.42009	1.16428	8.96082
CSS0000356	20.0547	2.72929	15.9127	3.97747	15.1968	4.82799
CSS0035474	27.7115	4.84446	25.4505	6.67845	24.7036	4.94973
CSS0033685	11.3258	0.0508959	15.5144	0.184021	13.9809	0.0095482
novel.8475	17.9167	2.62698	15.5957	1.7036	5.58912	0.00915712
CSS0009196	20.6559	0.882682	52.1772	3.08929	86.0385	3.30301
CSS0036959	8.87831	32.4636	9.61156	25.3795	7.8968	52.3399
novel.8135	6.00534	0.0487062	5.05777	0.133395	2.19061	0.221684
novel.8085	5.45664	25.2114	5.45807	23.9409	6.74335	29.3767
CSS0033449	2.01419	13.1841	1.86263	16.2495	1.98166	13.499
CSS0039277	27.6787	0.17009	23.0536	0.416263	20.1245	0.0513351
novel.8799	16.2962	0.550542	16.6402	0.28353	12.0942	0.322985
CSS0020337	12.5612	0.843342	13.556	0.54518	8.51956	0.609398
CSS0041884	26.9794	0.480299	30.5392	0.270561	26.1121	0.331225
novel.11623	3.35388	0.0679104	3.29019	0.0406237	3.00667	0.0433398
novel.7929	5.31269	0.344976	5.47272	0.297374	5.94019	0.377907
CSS0022546	91.8293	3.0296	132.259	7.60226	331.621	0.570874
novel.11284	12.2195	0.474334	13.2131	0.271041	13.5916	0.0597102
novel.2894	10.0889	0.0301595	15.4108	0.0125192	18.9921	0.116633
novel.573	8.09096	1.17958	8.52321	0.939377	6.6275	0.850595
CSS0008581	1.4134	25.3023	1.80042	55.0172	9.43189	58.0116
CSS0019762	1.13695	14.9712	0.595367	14.7454	0.373048	12.7623
CSS0044297	32.876	0.561487	25.8234	0.846173	21.5684	0.786191
CSS0000613	3.37905	22.6859	4.69983	42.0908	3.9171	54.6922
CSS0023751	15.3072	0.794184	8.97014	0.188263	5.92513	0
CSS0042330	31.941	7.71786	34.4506	8.04355	29.336	7.95059
CSS0000277	30.0355	6.44692	24.1899	6.37743	21.7981	3.99968
CSS0002916	4.45235	23.5636	7.86404	28.1697	14.8982	69.5637
CSS0004914	17.5627	0.947584	15.9136	0.731301	18.949	0.433886
CSS0038052	18.0925	73.3639	19.238	78.9349	20.0766	79.0105
novel.1029	16.1321	0.13906	18.9776	0.0682164	17.4546	0.0546228
novel.1113	6.50475	0.331308	5.76014	0.109976	4.76775	0.0541989
novel.4267	2.55403	0.0517863	1.96576	0.0203347	1.96132	0.00386955
CSS0011616	4.63281	22.7992	5.34384	40.7067	7.0464	53.2827
CSS0011231	59.8693	4.91326	18.1947	0.853386	7.80178	0.348627
novel.4364	0.229129	5.39282	0.0807073	3.42791	0.0268834	4.2859
CSS0011277	0.601027	47.2003	0.514619	45.8962	0.31317	34.5497
CSS0046527	2.60947	41.9372	3.53965	35.6305	3.0991	31.343
CSS0048295	15.1045	0.253684	7.90868	0	2.31517	0.0206125
CSS0001088	99.8921	25.2671	93.5548	28.198	77.5472	25.2029
CSS0002632	0.114692	24.1978	0.0183789	5.34451	0.0192595	3.15407
CSS0029592	31.2939	2.11128	29.6279	1.07584	25.8799	0.927762
CSS0042819	0.299809	8.80473	0.357865	9.91379	0.331669	12.0055
CSS0015945	1.77598	17.5523	1.76792	15.7837	2.29567	20.9163
CSS0040441	60.9596	1.67801	51.4839	2.0974	37.216	1.04289
CSS0010099	10.1113	45.82	7.47336	43.6668	8.19221	37.639
CSS0031993	9.72752	0.194593	8.65235	0.274591	9.26529	0.377911
CSS0014352	0.540568	9.59792	0.31125	4.78316	0.263415	4.25525
CSS0012161	0.267643	7.89013	0.217492	7.3334	0.220363	10.4639
novel.8028	0.483098	19.2024	0.22861	34.0981	0.227872	17.5727
CSS0046716	0.89777	48.0616	0.42068	49.1486	0.292112	72.7244
CSS0023697	14.3595	0.125637	14.0713	0.862219	12.5977	0.468897
CSS0039412	20.9218	3.90894	20.3041	4.37823	18.9128	4.24435
CSS0026401	13.7278	0.869619	7.58702	0.887303	3.96828	0
CSS0015532	25.7414	1.71861	42.0547	3.57804	55.3113	5.46162
CSS0008124	44.8356	1.21522	58.3088	3.37517	46.0755	14.7687
CSS0041054	0.0585982	8.18226	0.0675519	9.98813	0.0785418	12.6379
novel.11529	8.96461	0.960871	10.6733	1.18614	9.36805	1.48846
CSS0046350	0.211313	6.13551	0.121758	8.66525	1.00895	17.9147
CSS0025664	37.5697	3.62865	47.7902	9.79123	40.9323	3.79282
novel.5469	7.62949	0.39219	6.24893	0.486187	5.07962	0.343062
CSS0031407	0.143339	8.8949	0.20832	11.0341	0.23627	12.3115
novel.838	11.3241	0.58683	11.2992	0.653319	10.8169	0.386079
novel.5226	25.0985	4.71338	21.1702	2.9972	22.082	3.20855
CSS0038519	37.4396	4.18935	26.9571	8.07743	21.2805	6.62917
CSS0007571	2.27712	14.8907	3.31901	16.8557	1.72598	41.8902
novel.4445	0.78209	3.12085	0.832341	3.22142	1.12843	3.25276
CSS0023473	27.0275	8.35882	25.299	7.52805	28.3168	10.194
CSS0041346	29.6805	5.65576	9.05116	1.40368	2.00845	0.202965
CSS0010527	1.66453	10.9764	1.70067	15.0392	1.82236	18.9185
CSS0010380	7.20587	1.30111	9.1969	2.15674	13.5431	3.22787
CSS0014414	11.3651	0.0425057	7.92824	0.282601	7.48212	0.0275468
novel.11873	0.225167	4.09811	0.185974	3.59913	0.0897963	5.27203
CSS0029494	22.1518	4.97294	23.8645	4.75583	27.5096	4.90681
novel.2524	11.9465	0.727615	15.774	1.11191	16.735	0.286225
CSS0037735	0.81461	15.192	1.82921	31.1569	7.55051	40.7518
CSS0028524	11.5967	0.901739	7.00205	1.1792	4.42919	0.9438
CSS0025737	0.273337	15.5096	0.10868	12.4487	0.162976	7.93357
CSS0038020	22.4561	0.887911	14.7317	0.684801	14.5586	0.562025
CSS0047229	71.2681	19.2144	49.2972	8.9981	17.5639	2.23139
novel.5316	0.0780188	4.90219	0.0649276	4.86408	0.179817	10.7416
CSS0001492	9.86914	1.46373	10.6602	2.81432	11.6534	3.68269
novel.1294	13.5167	3.36312	13.6512	3.14413	15.4728	3.51781
CSS0018637	23.2045	0.22078	20.8941	0	19.9896	0
CSS0039467	0.825591	56.0948	0.885382	46.3644	2.63928	39.3476
CSS0042673	8.92395	0.173513	6.61217	0.134126	5.89824	0.0262928
CSS0029228	48.0095	8.95329	52.5823	15.6188	32.7222	7.83099
CSS0011151	9.71218	0.198257	6.78683	0.192258	5.34159	0.106447
CSS0003281	36.7144	5.84856	28.4094	7.51461	25.3177	5.81383
CSS0047863	0.480638	12.4127	0.487595	13.9919	0.562694	19.3209
CSS0045205	1.33851	14.6311	1.54187	24.1855	2.27588	40.249
novel.10939	17.835	3.37536	6.29664	0.755463	1.78314	0.042366
novel.2755	45.0835	12.9453	44.4444	14.6012	43.4717	17.859
CSS0023608	30.1531	0.911964	30.7202	0.640115	21.0567	0.466794
CSS0001230	44.1482	0.0452482	61.7332	0.210917	84.4622	0.0976028
novel.2244	5.57896	1.40471	7.15276	1.35409	6.73184	2.08827
CSS0045157	21.2013	4.1598	30.7477	6.40538	39.4738	5.8473
novel.6260	5.21156	0.175281	4.63508	0.0512149	2.90943	0.0543464
novel.4435	0.128995	8.3366	0.116127	7.17473	0.572869	8.32735
novel.1988	14.8249	3.4936	13.1087	4.33058	11.3962	4.55894
novel.6436	2.98862	0.105977	2.72155	0.122107	1.80408	0.0975205
CSS0038780	0.0844111	18.935	0.130807	20.2305	0.0171904	17.6223
CSS0040095	0.462121	8.24852	0.491564	11.5079	0.598935	31.5711
CSS0028605	65.6721	13.6405	61.5558	13.5378	58.228	12.736
CSS0042024	1.0087	16.8243	1.67038	14.9137	2.09135	7.62469
CSS0043636	119.696	0	110.737	0.0163918	13.1662	0
CSS0046497	41.362	6.58027	38.8104	8.70458	43.8897	6.4855
novel.4382	18.9157	6.33652	17.0301	4.47721	15.1634	3.66241
novel.3237	13.2363	2.77588	12.8096	2.71022	12.473	3.25068
CSS0021130	23.1115	1.85044	24.8782	1.28646	20.824	1.26949
CSS0013847	0.051434	194.705	0.276003	251.014	0.178696	198.983
CSS0015297	0.750886	20.2829	0.738237	19.7952	2.71118	20.5359
CSS0012286	63.7062	1.93818	64.5013	0.392266	56.1419	0.556823
novel.11862	2.25178	0.105909	2.42974	0.104556	2.09129	0.0775636
novel.10581	0.368215	4.26188	0.553694	3.91678	0.473046	5.21441
novel.145	44.3418	0.193259	41.6771	0.283177	40.3883	0.907171
CSS0043158	47.4378	16.2054	42.7774	13.0988	32.0315	11.0096
CSS0049446	48.5812	7.64533	44.6479	8.74353	37.3193	8.21442
CSS0014716	235.124	43.0681	159.572	44.3305	95.1776	17.9305
CSS0038343	10.0943	0.220933	12.2367	0.154527	10.72	0.271624
CSS0040119	0.24342	17.7104	0.0273285	19.1752	0.420799	14.3127
CSS0049648	8.09449	31.3181	8.42025	32.1111	8.28396	33.4909
CSS0048831	0.76399	10.2568	0.522506	10.2189	0.551952	5.80618
CSS0014376	35.8769	5.34121	33.6742	4.04042	8.93585	3.63371
CSS0047853	35.5011	6.03484	33.1733	8.03388	37.3258	8.56198
CSS0021786	18.1996	6.09573	18.5705	6.18315	17.6301	7.0511
CSS0025526	0.284715	12.4859	0.0399111	8.22335	0.0610086	4.33653
novel.225	8.1759	0.021327	10.1612	0.0163888	7.97842	0.0167946
CSS0004956	35.7066	0.661603	27.5091	0.363389	28.8079	0.127215
novel.8161	14.1169	1.67565	17.731	1.42803	18.1519	2.53692
CSS0027738	1.99328	14.3747	2.20815	11.44	3.35902	26.1155
CSS0028407	16.0074	0.522069	17.9866	1.18557	17.8191	0.879399
novel.3062	8.34956	0.0548696	6.03312	0.0175574	3.29612	0
novel.11257	13.6611	2.11232	15.535	2.39939	17.1818	3.02017
novel.825	0.638909	7.32623	0.832067	5.36034	0.898564	6.44554
novel.3032	5.56038	0.335026	5.00952	0.210467	4.90104	0.30786
CSS0042250	11.2825	0.293652	23.4585	0.0729207	34.7766	0.0923972
novel.4855	6.24617	0.455377	5.0865	0.20451	5.4158	0.337043
CSS0007646	22.7513	4.80162	24.7502	2.80626	21.7204	2.17477
CSS0017300	8.27149	1.20859	5.21335	0.722488	4.30605	0.69758
CSS0035076	107.877	25.8524	43.7225	2.55661	9.09606	0.476857
CSS0009803	10.512	0.331581	9.33764	0.0343669	7.81425	0.0883094
CSS0027038	3.47331	22.6778	5.14815	45.1936	6.86468	57.0443
novel.1361	0.462162	10.6182	0.236877	5.53184	0.258501	1.94377
CSS0010542	11.2325	0.300206	11.8728	0.447644	13.8891	0.213652
novel.11246	3.85434	0.733624	4.21379	0.614699	5.69813	1.90722
novel.5578	0.425194	6.13797	0.597344	9.78481	0.815673	13.8022
CSS0048083	14.265	0.650366	12.8095	0.815943	15.956	0.677971
CSS0016966	17.6211	5.00065	13.9088	4.34267	13.2338	4.40248
CSS0048020	22.2132	0.15597	24.7409	0.129324	16.7422	0
CSS0017279	0.867992	32.6047	0.0623863	24.4754	0.306401	18.6302
CSS0015216	41.3932	7.38936	36.797	4.87785	28.8818	2.98416
CSS0034537	34.4904	11.6	33.3522	14.9042	33.9173	12.5283
CSS0016020	18.4046	0.728559	16.3261	1.17075	13.102	0.748591
CSS0025411	37.0187	0.0469813	57.7382	0.0308118	44.8401	0
CSS0039688	1.77477	16.5312	1.6552	15.5745	2.14131	16.9538
novel.6739	5.6468	0.809351	6.20687	0.634962	5.0423	0.818422
CSS0028904	20.4982	0.65167	15.7465	0.64243	14.4473	1.0331
CSS0049522	0.972836	10.8359	0.473365	11.848	1.19774	14.6783
CSS0033755	51.7565	6.34964	39.866	6.43316	34.5134	4.72486
novel.8790	5.1626	0.145469	6.40265	0.0186793	6.38583	0.126844
novel.3675	4.02483	0.529134	6.09763	0.389127	3.18746	0.394754
CSS0036038	17.8514	60.2543	14.2468	58.393	14.6824	67.7166
CSS0049728	14.0718	2.38448	13.4968	1.74336	9.81053	1.51665
CSS0042802	8.6256	0.234599	6.66296	0.126178	0.878735	0.0165171
CSS0034185	61.711	1.65795	51.1124	1.17402	32.9883	0.375096
CSS0005999	2.39348	21.9407	2.9492	27.1019	2.16691	10.2554
CSS0044587	10.7095	0.461889	6.02381	0.508664	4.32602	0.481825
novel.6795	19.7651	2.05771	19.2087	1.07652	17.195	0.198023
CSS0012346	10.7106	0.852043	10.3269	0.549843	6.35103	0.801828
CSS0031321	0.0973444	7.7648	0.186965	12.4309	0.0761377	24.1596
CSS0031590	35.1901	12.9381	39.305	17.5253	37.5907	15.6633
CSS0004662	38.6907	12.2363	41.2639	2.29462	16.5954	0.187746
CSS0050115	978.999	0.967927	236.758	0	31.8737	0
CSS0020534	0.715984	29.0679	0.983498	27.0516	0.534177	17.8933
novel.3417	8.61381	2.27437	10.3917	2.17298	10.9813	3.39689
CSS0048027	6.05348	0.257298	6.32222	0.240874	5.73394	0.405027
CSS0043101	34.4774	4.18141	46.9096	9.16675	62.3757	4.10271
CSS0042559	1.28505	15.5633	2.20461	18.2491	3.33366	21.324
CSS0021401	2.73611	12.6927	2.5645	11.712	2.02932	10.3172
novel.4172	5.93856	0.308519	7.59781	0.36851	6.24952	0
novel.2480	11.3455	0.241467	4.06593	0.134921	0.903899	0.174163
CSS0037197	0.958332	34.4879	0.634394	27.3979	3.03065	29.6935
CSS0046292	0.301959	8.98011	0.174452	11.4012	0.119004	18.8264
CSS0024201	10.6513	0.391376	11.4065	0.689949	12.8911	0.802148
novel.8249	25.2747	0.0734762	24.2412	0.210495	28.5217	0
novel.1721	0.0364854	5.44733	0.0471619	3.69071	0.0185074	3.51264
CSS0007498	95.1938	34.6255	138.103	48.8278	146.6	59.5831
CSS0021776	157.114	0	138.904	0	114.295	0
CSS0041121	8.39106	0.235364	7.9826	0.0661608	6.37164	0.101196
CSS0021172	12.642	0.255047	14.8055	0.486952	14.3954	0.186832
novel.11677	11.0006	0.441244	9.16557	0.383512	6.40443	0.573732
CSS0042724	1.59089	11.0713	2.16062	16.0363	3.87034	22.393
CSS0012948	20.6815	0.946059	24.5853	1.12815	20.0351	0.827791
CSS0005038	13.5718	3.37705	13.0962	3.2879	10.7337	4.42136
CSS0041640	142.107	0.0142514	161.487	0	85.4111	0.0299863
CSS0049141	13.1162	1.02368	13.2842	0.649268	12.9633	0.290898
CSS0044715	60.6901	23.1509	52.9749	14.5539	40.2127	12.4394
novel.3363	18.1697	0	17.1065	0	15.6099	0
novel.6097	0	35.8458	0	28.4813	0	22.5659
CSS0021378	8.12238	0.33974	11.1378	0.351263	10.3109	0.218276
novel.7096	1.98416	10.9475	1.81338	14.7958	1.33342	9.80787
CSS0032241	29.1711	5.23233	29.3806	8.20652	30.2133	7.70049
novel.9923	12.6174	0.91695	7.38674	0.202995	5.98005	0.359101
CSS0021783	6.3807	52.9219	6.38138	140.733	17.5149	222.866
CSS0021642	1.1042	10.7304	4.52147	22.4078	13.623	65.5688
CSS0003141	0.0504751	4.55253	0.0263209	4.15515	0.0849576	5.30408
novel.801	10.0812	0.490545	13.1539	0.732569	10.2732	1.0703
CSS0046936	1.20141	7.19056	1.46996	7.37395	1.2697	6.01916
CSS0039670	74.2196	0	67.6623	0	38.709	0
novel.11446	3.67465	0.103048	4.45443	0.0437008	4.96112	0.0438682
CSS0047821	15.0497	0.119616	17.5907	0.459087	15.5824	0.238805
CSS0008904	2.1482	12.8053	1.9353	12.9962	2.48215	8.12164
CSS0007994	11.2876	52.4529	9.15146	48.6201	10.8254	41.3077
CSS0033794	8.4092	0.71594	6.74403	0.689829	6.73633	0.942109
CSS0022852	31.2633	80.0846	30.727	86.5284	38.6384	109.695
novel.5784	0.176986	11.9118	0.116483	8.19375	0	6.03754
CSS0004519	24.0678	4.03403	22.6489	1.4034	6.26283	1.41035
CSS0030793	16.4048	2.33019	20.4875	2.92931	21.9105	2.80975
novel.3665	5.46322	17.3619	5.23473	13.8656	6.61793	19.2563
CSS0045858	0.783327	5.27145	0.719048	3.546	0.536246	1.95461
CSS0009625	2.26061	25.2446	3.26632	21.0042	2.87295	24.6529
CSS0021529	11.286	0.150114	14.9615	0.112859	15.3601	0.0421656
CSS0004110	0.228057	3.02682	0.23151	1.86773	0.110723	0.66864
novel.11249	29.2673	0.431843	37.7936	0	38.3289	0
CSS0011134	8.40086	0.917804	6.74383	0.609117	5.6839	0.455023
CSS0007613	54.5216	10.5306	38.1931	9.00313	39.3984	7.84948
novel.4325	2.28448	0.00748525	3.0007	0.00200119	3.26191	0
CSS0050305	8.26064	0.110245	7.35853	0.296806	7.07844	0.410324
CSS0050326	1.0611	13.6177	1.48399	16.8854	2.16363	18.1654
CSS0027219	14.7806	0.0834877	17.8744	0.0488881	18.2071	0.0705561
CSS0005991	0	94.4891	0	77.3513	0	46.1133
novel.6921	5.84439	0.753891	5.73966	0.365454	6.3044	0.442056
CSS0044500	0.117567	5.53655	0.030825	3.66115	0.0327393	5.02617
novel.255	0.0925678	8.55623	0.140435	3.26137	0.0271656	2.65964
CSS0023118	15.22	0.64936	14.0064	0.627958	10.2455	0.744566
CSS0006146	2.9302	15.0188	2.61085	11.2836	2.03092	7.91142
novel.5252	0.482022	7.34915	0.348741	8.01482	0.382418	9.0533
CSS0042180	2.70123	18.0693	1.90312	17.4135	2.02096	17.4711
novel.11196	0.361766	3.30856	0.470019	2.61139	0.43522	2.6656
CSS0013556	187.134	0	168.234	0	321.757	0
CSS0036391	69.3529	0	53.2469	0.0161166	96.1226	0.016858
novel.1882	5.58063	1.19738	6.25034	0.929364	4.40794	0.544394
CSS0049876	7.79347	0.219603	7.43523	0.467203	6.33191	0.122147
novel.1891	0.544538	21.5593	0.893715	8.8455	0.0406481	9.00773
novel.4523	1.65158	8.22924	1.7373	7.50695	1.79063	7.0814
novel.9910	3.43612	0.127506	3.44143	0.0362761	3.69953	0.130977
CSS0010276	22.0571	0.883078	15.4223	1.02397	14.5988	1.0896
CSS0020398	15.0024	3.53121	12.4808	1.43718	5.68088	0.190128
novel.8748	0.0465809	8.25426	0.0184228	6.21065	0.0610957	6.9893
novel.8376	9.41634	0.168187	8.78624	0.0981976	9.12701	0.0923994
CSS0047858	7.18053	0.893066	7.88652	0.968069	8.05412	1.07006
CSS0007880	9.75015	0.163779	12.772	0.13264	11.9618	0.159033
CSS0046252	15.113	0.672939	10.2851	0.577885	9.86034	0.811846
novel.1440	19.3948	2.68756	19.1725	2.6041	17.0065	1.54848
CSS0017796	73.0777	18.9687	48.3104	7.31004	29.1801	1.36968
novel.4574	19.0631	3.78828	15.0535	3.98385	5.95211	0.731944
novel.144	7.08123	1.95335	8.20932	2.41397	8.54076	3.66787
CSS0017996	2.54604	26.5666	11.1882	55.9247	19.2631	92.7854
CSS0042417	0.770674	13.8909	0.989799	11.2281	1.99016	12.2781
CSS0006725	52.49	14.7474	49.8497	12.8074	62.2708	16.3154
CSS0006521	11.9269	0.167632	9.70632	0.712341	6.5695	0.245689
CSS0000362	13.2724	1.29562	9.87853	1.12524	9.07475	1.11241
CSS0013313	10.2157	2.43226	4.81196	0.360509	0.780237	0.0172137
CSS0016750	1.34077	20.0569	1.07544	17.5344	1.34795	21.4831
CSS0011111	14.3973	0.818215	9.70987	1.04084	6.30112	0.636162
CSS0048736	45.6944	14.5636	43.5043	15.4862	43.3968	19.9053
CSS0034669	4.67206	0.372887	5.35639	0.119413	6.66276	0.0853546
CSS0047818	12.0825	1.23886	12.9544	1.85922	19.1314	1.41155
CSS0042437	207.036	60.1186	115.77	13.3851	55.1314	10.966
novel.9172	0.12989	3.78344	0.0460539	3.05401	0.0826943	2.98715
novel.108	1.04798	6.5155	0.967139	6.39042	0.733067	4.36031
CSS0007792	0.373574	34.9762	0.269595	61.1951	0.82441	78.8967
novel.3354	4.70579	0.288306	3.15357	0.15051	1.49887	0.123992
novel.6273	13.9383	3.27149	14.5235	2.99755	14.6512	3.93409
novel.7145	0	20.3053	0	14.7113	0	8.12595
CSS0042934	20.1374	3.40137	23.1254	4.98533	26.4343	4.41415
novel.1332	6.23893	0.554005	5.27579	0.280531	5.02483	0.168108
CSS0032519	0.225925	8.2879	0.237856	13.7745	0.281634	14.8589
CSS0017194	97.3914	0	87.0712	0	100.893	0
CSS0048428	35.4575	10.7821	29.3463	9.68848	28.7586	12.3878
CSS0037071	17.198	49.4918	25.4769	55.5	29.4573	63.6887
CSS0026832	2.6799	14.3776	3.16673	11.4084	2.89661	12.0836
CSS0029572	10.6784	0.857746	11.1924	1.3342	14.1269	0.275011
CSS0050331	8.88389	27.8987	8.16697	35.945	7.17678	20.5264
novel.5590	9.86598	0.112924	7.70018	0.0973559	6.00494	0.0544519
CSS0006069	62.4417	12.9077	56.1362	9.12424	20.9701	1.55576
CSS0018332	0.772255	9.57301	0.887673	16.3601	1.30651	16.8169
novel.3651	0.549624	2.59783	0.61159	2.58086	0.668176	2.97187
CSS0023392	0.144199	2.35525	0.214561	3.13527	0.163497	3.71094
novel.4576	20.0999	4.91613	20.1335	5.2608	15.2891	5.87164
CSS0024162	8.68527	1.00595	8.69046	1.087	9.15842	0.737328
CSS0002060	53.628	13.7391	35.9354	4.61798	7.2568	0.264848
CSS0003623	6.70956	0.355238	8.22696	0.335543	8.36488	0.395875
CSS0030803	12.3722	0.345677	23.1295	0.309506	44.0077	0.533403
CSS0017890	0.39241	10.1029	0.226194	11.1137	0.231593	10.4876
CSS0047657	6.80154	0.113773	7.00622	0.101054	6.22402	0.349103
CSS0018167	2.61761	29.2494	2.81491	13.1625	0.344957	3.836
CSS0035503	56.6402	24.843	52.1622	21.5206	54.072	23.4261
CSS0039585	58.619	19.3851	51.3201	18.2845	47.9682	7.80589
CSS0037226	0.0463857	7.02305	0.0189082	3.83175	0.0186379	1.03134
CSS0029925	0.780108	10.8268	0.727683	8.98697	1.08494	6.80345
novel.10811	0.134404	5.15815	0.0463276	2.69234	0.0568648	3.9493
CSS0003785	3.24133	23.8567	3.25447	19.8108	3.39489	19.5103
novel.1717	0.00689526	43.0652	0	32.1098	0.0132969	21.5356
CSS0012201	8.07514	1.98828	6.23973	0.65173	3.49696	0.642996
CSS0035913	0.319652	4.98751	0.33914	5.43512	0.294591	5.51121
CSS0033193	0.174606	6.89849	0.179905	3.98942	0.154128	4.14618
novel.1588	0.0186014	9.23878	0.0171156	7.21042	0	8.58574
novel.10712	0.0800865	8.30027	0.0267381	5.04474	0.0534352	3.16689
novel.1215	0.365534	21.1261	0.292341	19.4802	0.419965	25.4836
novel.3625	19.1849	0.381485	24.919	0.238258	26.0534	0.665209
CSS0010641	199.425	76.6355	189.059	68.7236	155.173	33.9006
novel.11115	5.94182	0.276531	5.28997	0.461222	1.76732	0.176962
CSS0009662	11.7394	2.24921	12.0965	2.86074	11.471	1.73513
CSS0019989	907.673	341.452	224.2	45.9264	50.5179	7.31391
novel.8504	0	26.3039	0.00769862	17.8074	0.00806746	25.6399
CSS0011869	1.56478	8.10317	1.14964	7.87322	1.40495	11.5163
CSS0039677	0.526079	8.59164	0.482662	7.38438	0.331008	6.4423
CSS0007661	1.02214	25.0438	0	16.6186	0.226321	7.84829
CSS0035373	0.434343	4.54364	0.524002	3.80139	0.411267	4.04776
CSS0003752	81.5297	9.09963	64.8236	10.2702	68.8994	12.0714
CSS0036125	0.509403	12.127	0.892853	19.0877	0.471455	15.2554
novel.7393	4.93306	0.190672	2.16048	0.165177	0.590734	0.0589447
CSS0033616	9.19531	42.7276	13.2408	40.6133	13.4166	43.9843
novel.9103	12.8463	1.11035	18.4989	2.18175	15.6216	3.63643
CSS0019020	13.1555	1.54947	8.46045	0.997376	7.93252	0.37917
CSS0032867	0.190154	8.94667	0.32254	11.5399	0.47587	10.18
novel.10250	3.02149	0.45861	3.09165	0.404752	2.20132	0.440264
novel.8719	16.3113	0.384817	15.8789	0.697285	16.2638	0.745337
CSS0049190	3.55749	38.9925	3.05088	37.5371	3.24096	36.3085
CSS0019418	16.9649	5.87772	16.9366	5.1025	13.2512	6.01939
novel.10002	0.0238271	2.50974	0.0207832	3.1644	0.0748499	12.8196
CSS0002027	16.8177	3.46763	11.4897	2.86599	9.90819	2.89415
CSS0023335	5.72639	0.17743	5.42754	0.0898373	3.95722	0.0284315
CSS0045638	5.7176	19.8926	4.50977	15.4006	4.14619	8.92802
CSS0026079	15.291	3.14354	11.4775	1.40434	5.25679	0.312286
CSS0033222	6.30713	0.786491	4.55863	0.900426	5.53067	0.940322
novel.1748	0	16.4239	0	12.6407	0	11.666
CSS0043888	6.7804	1.46294	7.93228	1.34438	7.97503	2.00052
novel.829	19.5328	0.285815	5.59128	0	3.53587	0
CSS0027061	13.5072	65.0507	12.1854	55.9401	15.1898	65.5216
CSS0006828	47.0149	12.1351	57.2445	17.9969	73.9201	18.8051
CSS0009940	0.536448	4.05839	0.857111	4.5047	0.792243	4.45022
CSS0000063	23.8155	64.2229	28.4443	67.213	28.0644	103.334
CSS0025586	5.99397	25.025	5.98827	29.4939	6.10096	31.5613
CSS0035979	10.8706	3.28697	11.0489	2.55372	11.6811	4.27324
CSS0016596	5.44254	25.204	6.44241	29.5748	5.87444	24.5564
CSS0015443	67.1553	19.3336	19.1961	5.38403	3.66715	0.526606
novel.2538	0.00350525	18.1001	0	17.8508	0.00354324	20.8084
CSS0019095	1.45844	8.82081	1.05902	6.05045	0.690593	5.99514
CSS0047837	7.55218	0.286213	6.73745	0.181314	6.46878	0.368055
novel.5840	3.30413	10.9222	3.20327	11.3395	3.20904	12.3286
CSS0035838	15.563	1.04114	14.9199	1.58569	14.5537	0.915181
novel.11345	6.00291	0.0749653	5.19162	0.113154	4.77399	0.104894
novel.7606	6.11913	24.9893	6.59707	24.0065	8.66785	25.1532
novel.8338	0.590642	6.03469	0.626889	7.25694	0.889917	11.876
novel.6768	0.193028	4.55822	0.0981405	2.67706	0.196184	1.69489
CSS0034762	3.20303	0.0989822	2.69716	0.0212571	4.06175	0.0919791
CSS0015561	56.6198	22.3567	38.2565	15.9609	29.7823	5.67528
CSS0010443	26.6098	0.193145	27.0959	0	22.112	0.0407581
CSS0045946	0.0273368	3.95665	0.0437389	4.95663	0.916301	12.2364
CSS0010178	53.9629	19.2757	60.0842	18.5309	48.0066	17.7492
CSS0015436	7.67282	0.920494	4.02663	0.426516	1.55488	0.24882
CSS0037231	0.34243	7.40128	0.316293	5.77423	1.30248	7.14928
CSS0020438	2.68914	14.5671	5.00188	25.7959	8.59932	29.982
novel.10275	0.0121232	17.7661	0.0365542	14.5093	0.0123004	17.007
CSS0005315	5.05156	23.7258	4.65783	21.6349	3.56342	16.9299
CSS0030285	2.53658	18.242	4.277	14.9959	3.79292	18.1875
CSS0011820	73.8062	25.7164	62.1787	16.4029	31.2944	2.32239
CSS0038662	25.6377	4.30711	26.7543	4.90729	22.1823	6.22299
CSS0043463	11.9171	0.215858	11.0086	1.2984	9.94231	1.0257
novel.5867	7.44527	1.92895	7.63301	1.67326	6.37655	2.17653
novel.9787	0	22.868	0	20.4136	0	16.196
novel.4038	15.8026	0.36337	17.7805	0.425104	19.8292	0.0349841
CSS0048652	0.969678	9.1639	2.79746	17.2639	5.76558	31.4007
CSS0014612	5.08248	0.647864	4.41784	0.528895	4.71601	0.577764
CSS0037404	28.4093	81.306	47.7844	126.197	58.7174	124.344
novel.5599	0.696124	4.29135	0.811376	3.49379	0.78597	3.97089
CSS0001034	9.67457	1.92236	7.06335	1.66951	5.26214	0.838054
novel.4565	0.346355	3.35751	0.36768	3.31422	0.31166	3.90678
CSS0043793	0.747094	8.12993	0.39857	8.05651	0.637238	7.84333
novel.1812	1.18149	6.50367	0.89968	3.58466	0.774037	2.72048
novel.1710	22.9813	0	22.1614	0	20.778	0
novel.3434	5.19154	0	8.0774	0	6.13659	0
novel.103	0	48.3914	0	55.2646	0	44.7231
CSS0024181	17.0808	6.12111	24.8552	5.48773	15.978	2.87226
novel.3168	16.5448	0.398448	12.4698	0.284459	9.63823	0.619921
novel.3901	0.0615176	4.30778	0.0495776	4.80679	0	5.09014
CSS0000535	20.3652	4.28376	32.8945	9.28389	39.1656	5.53753
CSS0045470	2.31058	50.3097	1.59867	39.9147	1.77682	38.3245
novel.7107	0.178596	6.62871	0.286775	8.84372	0.419438	10.2091
CSS0039099	0.133633	26.4467	0	30.2742	0.303226	32.5347
CSS0036609	11.1403	0.437212	3.03673	0.185112	1.7365	0.114823
CSS0022105	76.3036	245.491	123.112	286.276	140.325	493.361
CSS0012020	35.2297	77.0047	37.3877	86.9127	53.6874	226.441
CSS0015255	42.7419	2.6413	41.9006	5.48571	30.7239	3.91308
CSS0047039	0.0977354	9.13521	0.0645783	9.31615	0.079242	10.6602
CSS0007416	26.6181	10.3902	14.1385	2.41336	3.63475	0.590902
novel.4971	3.38052	0.310327	3.07612	0.577717	3.3412	0.296812
novel.10616	1.61143	0.179324	2.41617	0.226259	2.09334	0.247032
CSS0022903	1.63169	36.6707	1.47999	45.8713	1.41154	39.4492
novel.1994	0.660143	8.34417	0.938636	8.484	0.906366	11.4502
novel.1448	22.3458	5.032	18.0868	4.44756	16.1705	4.86152
CSS0031440	12.9719	1.31196	13.1692	1.32565	13.0972	1.51322
CSS0004664	1.31122	12.3119	1.45019	9.04581	1.18218	12.5916
novel.9254	3.39391	10.3458	2.35068	7.81909	2.67854	8.69454
CSS0015732	1.00324	13.4334	1.75182	49.3572	14.098	99.4926
CSS0044376	2.86164	22.1048	2.52131	23.1968	10.709	30.2637
CSS0014253	19.7215	2.85594	19.6906	1.63675	12.8578	1.18991
CSS0045070	10.53	45.3282	15.589	71.3967	20.0591	93.4472
CSS0040650	17.7163	5.49128	15.8216	3.40724	12.4504	0.922034
novel.10602	0.0363222	6.994	0.0368134	4.86391	0.0183989	3.71091
CSS0004434	0.0741015	5.31534	0.0609016	5.77736	0.0103307	7.40927
novel.1242	6.37057	0.0672374	7.17606	0.173762	9.20049	0.166702
CSS0005835	40.9684	4.7665	38.858	2.9496	36.1327	2.63265
novel.1605	6.60992	1.38788	5.70227	1.21108	5.46639	1.67245
CSS0037777	8.38299	0.247566	7.28174	0.174403	9.71669	0.114414
CSS0016988	2.15474	8.99696	2.19893	7.11011	2.77645	17.8636
CSS0040253	0.119477	3.17014	0.227193	2.29172	0.156434	2.11973
CSS0043377	6.26365	27.5929	7.03264	32.8378	6.63111	32.1662
CSS0006150	42.3036	11.954	39.7234	11.9988	34.7322	9.82724
novel.5351	5.06892	0.0552918	3.53699	0	3.06586	0.00973657
novel.9349	14.5231	4.96334	13.5876	4.1662	12.1378	3.71549
novel.1093	3.75545	0.0532078	1.79003	0.046034	1.32623	0.0664104
CSS0023764	17.3659	3.37657	31.3242	3.2465	28.1293	1.37508
CSS0039108	34.3536	6.22875	47.8231	12.1173	70.1272	14.2937
novel.11374	16.4387	4.65087	14.2721	3.17671	9.28892	2.52091
CSS0022003	7.60312	1.0001	6.38966	0.931859	5.41306	0.497397
CSS0012852	0.445711	5.76998	0.634965	5.52125	0.427515	4.49158
CSS0010264	16.7857	0.159698	18.1515	0.0286351	26.9209	0.205828
CSS0015853	14.0921	47.464	16.0683	51.4759	15.0563	43.6127
CSS0003160	20.5214	3.81497	22.8538	4.35585	17.1229	2.07347
novel.3959	191.113	30.1157	204.888	10.265	41.8373	6.90094
CSS0020870	1.65917	10.0397	1.65929	9.15792	1.15961	5.5115
novel.264	0	30.3576	0	27.2268	0	24.8891
CSS0047541	1.34691	6.61368	0.953459	5.63703	0.821909	5.51861
novel.11293	0.329502	6.97463	0.0802393	6.23256	0.0850348	5.75104
CSS0007470	4.73418	36.8504	6.38353	32.1834	3.87764	43.032
CSS0025184	20.6758	97.555	14.396	91.0863	13.7778	63.7489
novel.8026	5.37957	0.521807	4.92567	0.381625	3.85186	0.260933
novel.1318	23.6236	6.54476	29.1777	6.37125	31.2653	8.6795
CSS0023991	64.7151	17.4312	32.0853	4.45754	13.5581	0.958684
CSS0021548	12.5671	69.8309	14.1625	163.105	30.4818	166.089
CSS0031613	0.325057	16.347	0.180145	12.1276	0.183046	11.9046
CSS0011882	27.4678	7.69106	16.9003	1.1984	3.00842	0.113497
CSS0004761	6.07104	0.579417	4.65125	0.502493	4.48564	0.388015
CSS0001640	0.694354	6.07614	0.773813	11.2008	1.30714	29.3746
CSS0035105	0.575597	5.92919	0.389886	1.87263	0.156247	3.03167
CSS0037832	52.506	0	51.8997	0	86.0561	0
CSS0016367	9.50519	1.08211	9.92382	1.54539	11.3111	1.43727
CSS0033870	21.8723	2.01275	20.1045	1.50689	15.5184	0.836405
CSS0043445	0	13.8478	0	12.2128	0	7.69134
novel.3760	14.9863	42.4506	13.5303	39.2788	13.6326	59.3842
novel.7436	1.48323	5.20556	2.00964	6.27796	2.52993	10.0162
novel.11812	9.38207	2.46617	5.28007	1.36416	5.38072	1.02818
CSS0022064	43.7115	11.4798	74.125	32.9722	143.299	69.4513
CSS0024090	34.799	3.54555	26.6186	0.966644	22.6196	4.29224
CSS0014005	58.1483	19.3935	56.1923	20.1309	57.4504	21.8061
CSS0043484	27.2645	9.11659	25.7901	7.61003	28.0316	4.27588
novel.352	0.0838014	6.50929	0.111966	7.46603	0.0253031	10.8843
CSS0022973	11.2914	0.0893067	7.33629	0.0564781	0.583349	0
novel.5277	0.201642	3.53466	0.218939	3.67114	0.25243	4.23149
novel.6090	2.95518	9.28272	2.22805	6.93248	2.14957	6.45914
novel.3627	0	58.4036	0	58.2927	0	29.9477
CSS0040043	24.6357	7.60122	21.8637	8.94554	18.7581	4.43906
CSS0049217	0	10.0212	0	8.79559	0	10.3572
novel.5075	0	14.8557	0.0234603	12.5392	0.0152622	11.7387
novel.11987	0.981004	25.5847	1.41862	27.9352	1.32647	20.4352
novel.11574	0.462121	10.0581	0.103771	15.5912	0.102655	7.7782
novel.11724	0.0637222	7.6597	0.0904436	4.48276	0.0129631	3.43069
novel.11688	7.30481	0.293127	5.35383	0.251409	3.97512	0.532784
novel.6625	13.0466	0.0036606	14.3994	0	12.4458	0
CSS0031238	116.416	0	138.549	0	133.511	0
CSS0012030	22.277	1.59518	15.2438	3.24684	10.8294	3.11026
novel.6532	3.67354	0.184402	2.50859	0.171883	2.11422	0.2356
CSS0034340	18.3537	5.50402	14.0474	4.789	12.2805	3.97125
novel.2157	0.289695	3.82153	0.24744	2.87204	0.185341	2.45407
novel.1319	0.180062	3.2548	0.258805	2.92246	0.19701	4.63215
novel.1045	11.3964	0.0333924	10.8981	0	10.3832	0
novel.6892	0.0432481	4.91017	0.0522001	4.22314	0.0177572	5.59534
novel.8578	12.6702	0.959382	16.2828	0.586332	9.65307	0.289231
CSS0030761	22.6824	8.31287	23.3287	7.48478	22.0898	2.41622
novel.11342	2.80719	0.18056	3.74641	0.219884	3.71721	0.340066
CSS0030986	55.4956	14.4346	39.4104	6.6891	19.4666	0.341768
novel.725	5.30584	0.064102	4.19494	0.123689	2.86065	0.0920729
CSS0023270	4.48055	21.3386	5.48252	19.6559	5.95296	18.9555
CSS0033075	52.1086	195.04	61.4949	202.423	62.1567	31.2645
novel.4839	5.11379	0.0878944	4.08595	0.0470274	3.89203	0.178437
novel.8162	16.5665	45.5115	17.2769	43.4164	17.2216	56.0143
novel.9706	0.338483	4.27076	0.4106	3.90187	0.380756	4.06118
CSS0016341	10.1591	2.23128	11.0572	2.10855	10.5526	2.51023
CSS0013121	9.30239	36.2149	9.58659	29.8714	11.009	23.6818
novel.4653	17.062	0	17.2984	0	16.4236	0
novel.6671	0.119184	3.8812	0.0915568	3.68533	0.0273771	4.35998
CSS0003635	6.58175	27.4004	5.43878	29.44	5.58307	28.6049
CSS0012281	12.7256	0.398435	11.6668	0.155157	4.35482	0.0912291
CSS0010455	1.07025	14.5301	0.677539	11.5892	0.734085	7.77854
novel.9198	12.8249	0	9.06747	0	5.61971	0
novel.11210	12.5461	4.41367	11.9648	3.99845	13.0525	5.61248
CSS0040609	41.4804	9.15148	24.3409	1.83705	11.6798	0.0483251
CSS0020165	2.60744	0.177283	2.02528	0.0581998	0.815364	0.0360185
novel.5213	3.58887	0.0616029	3.29003	0.0165777	3.43316	0.0411096
CSS0019230	1.93885	16.0593	9.10342	22.9371	19.7	66.3624
novel.10488	0.0482678	5.29303	0.020035	3.88349	0.0303224	2.98044
CSS0031116	8.63486	1.65869	13.175	1.86906	13.0112	1.65144
CSS0036060	0	48.1872	0.0911091	13.9695	0.0859513	3.03886
novel.2699	0.0779125	14.0715	0.295664	11.2933	0.0648405	8.06157
novel.11973	14.1118	2.73581	13.0893	1.20038	13.7674	1.7142
CSS0040683	64.2296	15.1121	55.3119	7.23163	54.1428	9.17177
novel.10718	2.78357	0.26028	2.27499	0.180176	1.53304	0.155881
CSS0033168	0.921179	13.9087	0.918717	9.79362	1.23865	4.7094
novel.9572	0	6.81948	0	4.84353	0	5.7378
CSS0009220	1.60456	16.7774	0.745711	42.9353	0.924828	13.4161
CSS0015228	0.631467	11.1588	1.00218	22.4328	0.448258	5.96966
novel.8456	0	12.8273	0.0165369	15.4767	0.0237783	20.6241
CSS0012211	1.58919	9.80294	2.02252	9.77013	3.26907	10.4198
novel.10088	1.97288	0.0826802	1.72945	0.0365774	1.15222	0.150805
CSS0046042	6.14619	21.8945	6.17303	24.7662	7.15624	26.2277
CSS0027315	0.128722	15.5001	0.551796	28.4344	0.781263	18.6011
CSS0002997	73.4003	25.2816	67.9109	29.8609	57.3251	10.875
novel.8340	24.9684	0	24.3195	0	19.5469	0
CSS0031684	24.6238	0.536361	25.3333	0.179114	27.2493	0.51288
novel.4613	10.3237	0.0617086	8.78957	0.452398	5.89247	0.381095
CSS0004688	3.95833	20.0221	3.67597	21.2785	3.35105	16.8834
CSS0039753	6.56581	0.0563351	6.69111	0.171539	6.76492	0.242855
CSS0018759	23.7667	60.806	27.4624	100.811	41.9853	162.942
novel.8591	0	6.74559	0	7.35375	0	6.53976
novel.7259	8.04955	1.29435	8.79972	1.05868	8.70337	1.41433
novel.10644	11.5692	0	10.2407	0	6.95337	0
CSS0042482	14.7443	55.4906	19.0329	66.9771	26.6012	82.6726
novel.6692	0.406909	6.37258	0.270357	4.52104	0.520617	6.71874
CSS0023672	27.3483	0.085546	31.6752	0.118252	24.2471	0.150264
CSS0036207	13.4553	2.78168	11.3179	2.1003	7.29028	1.01322
CSS0015711	2.57133	14.8382	3.65065	15.5862	3.12204	14.2563
novel.2411	0.748477	13.3651	0.488724	11.1015	0.607699	10.5147
CSS0015262	19.8943	4.4426	20.8528	3.97764	21.1036	2.13946
CSS0037390	1.74059	14.2158	1.47746	12.2094	1.14866	16.3397
novel.6685	1.70001	8.58901	1.54056	6.1967	1.46113	6.87801
novel.3382	0	9.76769	0	7.66906	0	6.33071
novel.7290	1.04484	4.28491	1.1279	5.09333	0.950487	5.38198
novel.4993	8.78199	0	5.25793	0	4.06098	0
CSS0027773	0	44.4239	0	47.6045	0.029097	48.3307
CSS0021630	2.06216	12.3174	1.74809	9.95821	2.2742	10.3879
CSS0047125	0.176748	6.67996	0.208833	9.92545	0.228116	10.0871
CSS0007751	18.1202	4.67969	12.3923	4.70755	13.9803	5.94726
novel.6402	11.9016	1.72097	10.807	1.74477	11.1368	0.938028
novel.3313	12.0137	0	12.8418	0	13.739	0
CSS0010063	44.7017	13.9282	42.254	14.1408	47.2229	9.32376
novel.7993	0	10.792	0	13.2385	0	22.0992
CSS0044181	0.404191	7.25997	2.34669	22.2878	10.8396	101.732
novel.1869	0.3218	3.73951	0.474791	3.89646	0.330776	5.48516
CSS0032356	1.13491	6.43797	0.832017	4.79123	1.21202	6.76704
novel.5256	13.5897	0	15.2832	0	13.5525	0
novel.10993	0	13.3025	0	13.3238	0.0642247	14.7022
novel.6524	0.0806011	12.6056	0.0197798	11.6657	0.163254	8.15963
CSS0049781	0.107633	6.46157	0.0631687	8.1335	0.0967134	7.42713
CSS0008191	4.63252	0.406584	3.64559	0.237632	2.83413	0.241397
CSS0026856	5.57004	16.0346	5.71446	16.9565	4.63686	18.9691
novel.5609	1.95145	0.0246255	2.15591	0.103391	1.95794	0.084972
novel.4272	3.83169	0.210234	6.78645	0.441669	5.38205	0.332475
CSS0033836	39.3883	0	32.2746	0	35.4124	0.0297929
novel.9049	0	20.2924	0	17.2627	0	17.1868
CSS0004299	0.270069	4.53161	0.422937	5.38387	0.346733	6.3703
CSS0000043	31.2984	5.86376	25.6236	0.730342	6.6586	0
novel.11630	9.86283	0.00359711	11.4252	0.0146218	11.3151	0.0311898
CSS0015452	0.094644	19.5681	0.222454	10.3022	0.0233112	12.3887
CSS0029165	7.34684	22.2967	9.0126	32.455	11.893	45.4837
CSS0017156	1.32978	8.56807	1.14004	12.1093	0.599204	19.2787
novel.6500	0.596029	6.65204	0.548573	7.54167	0.458001	8.34648
CSS0010244	131.616	48.6573	211.916	73.9322	208.493	53.0605
CSS0035056	52.205	8.89919	52.9199	1.25768	9.41137	0.344748
CSS0024343	8.23062	0.847333	9.35447	0.733937	7.14728	0.82451
CSS0038096	0.335015	19.4666	1.19275	28.2608	1.52961	40.1721
novel.784	3.16254	0.196368	3.1537	0.167647	3.04816	0.254342
CSS0038039	23.3731	8.93617	27.0416	9.62679	24.1558	5.40145
novel.9548	11.5105	0.00428154	9.53973	0.035226	7.51812	0.0287061
CSS0044160	7.0004	0.723441	5.04735	0.303105	3.85983	0.054371
CSS0026654	22.5084	106.302	22.5763	66.6175	18.3251	5.01148
novel.5362	5.51686	1.31607	4.98896	1.26312	4.76973	1.68792
CSS0027490	19.5205	5.31065	15.6799	3.13215	8.21621	1.51162
novel.1151	15.3125	0	20.6957	0	16.2939	0
novel.6522	0	17.8333	0	17.7703	0	19.7369
CSS0001890	14.4325	54.3167	17.0398	95.7623	25.244	72.4309
CSS0013591	30.0247	8.8506	27.7361	9.36303	30.1574	8.01576
CSS0024901	13.2531	1.49677	23.226	5.54271	32.8896	3.7055
novel.4553	13.1177	0	4.11472	0	0.689219	0
CSS0033028	16.8526	0.744122	19.8104	0.239034	21.6957	0.106837
CSS0024687	0.456841	4.24411	0.391649	4.81616	0.398093	5.15998
novel.8680	4.21069	0.0283234	2.15645	0.0999979	1.28659	0.0525972
CSS0012662	24.4152	2.30201	17.2015	3.68117	19.222	1.46333
novel.2406	0	8.387	0	8.78324	0	9.03005
novel.9514	0	10.2841	0	8.54454	0.00777045	7.03822
novel.4373	0.108975	7.70821	0.0712096	5.60666	0.0187634	3.98764
novel.446	6.87366	0	5.83387	0.0048721	4.82929	0.0159346
novel.1142	14.0172	0	12.6215	0.0102531	13.4795	0.115912
novel.9213	3.05534	0.010393	4.26588	0.00348849	5.02088	0.0259209
CSS0030032	7.9443	24.855	7.58908	23.6864	7.19154	24.7371
CSS0040747	17.5522	109.582	25.2846	123.931	22.973	66.9178
CSS0043123	0.240181	9.16085	0.364492	6.85944	0.140426	8.30399
novel.9497	0.0408545	2.90148	0.0183226	1.88133	0.0123357	0.718743
CSS0025724	0	76.3931	0	32.2134	0	8.2129
CSS0048141	7.85809	0.142357	9.49877	0.229824	6.16689	0.518442
novel.8712	0.457121	19.8611	0.205428	19.2253	0.256904	14.4535
CSS0022747	0	21.2861	0	11.8116	0.0166932	10.8989
novel.9695	9.60216	0	9.23782	0	3.81558	0
novel.102	15.4333	0	14.6127	0	15.4369	0
CSS0048381	0.148481	2.81493	0.974786	2.82525	1.46335	5.49415
CSS0029865	12.4469	0.739405	12.2172	0.622241	15.3114	1.55686
CSS0034816	25.3114	7.16674	18.212	6.35194	13.6353	0.762902
novel.8204	0	4.07911	0.0298229	4.55093	0	5.01359
novel.1273	0.0245704	3.77397	0.0175788	3.82114	0	3.86382
novel.11846	4.57024	0.74511	5.07643	0.848936	4.52138	0.747467
novel.11419	0	11.5765	0.0094155	12.8371	0.0276459	20.89
novel.8933	6.50061	0.0999758	5.96921	0	8.08273	0.0300813
CSS0015515	0	9.74447	0	7.90943	0.0160143	10.5949
novel.8381	1.77151	11.9242	2.12516	14.0756	2.33547	7.61843
novel.10858	3.62493	0.357276	5.20166	0.392522	4.20487	0.208615
CSS0018103	37.9675	13.4076	38.6474	13.5954	50.8737	19.6034
novel.9855	9.19996	3.22998	8.64095	3.17838	7.88587	3.1111
CSS0048594	2.94323	13.0277	3.14518	19.3972	6.39936	24.1737
novel.11937	4.31776	0.0571169	4.74554	0.0282112	5.45433	0.113279
novel.3456	3.90813	0.212156	4.80647	0.0965298	2.51911	0
novel.7068	0	3.89654	0	3.17541	0.00648	3.93368
CSS0008227	0.494151	20.707	0.577618	14.3675	0.37731	15.0649
CSS0014105	37.8041	14.0651	43.7208	20.6291	39.8663	11.798
CSS0025529	2.15928	19.8817	1.08282	18.4375	1.12554	16.2273
CSS0040917	3.75046	14.196	2.7049	13.5205	2.49855	12.6015
novel.7151	8.00009	0.269366	5.76859	0.51788	6.43172	0.825802
CSS0016166	0.150816	38.6214	0.242411	32.5354	0.299991	32.5643
novel.75	2.65	0.118895	2.47435	0.156383	2.28681	0.169119
CSS0039580	0	70.4689	0	55.7768	0	52.652
CSS0049257	46.7339	16.1853	41.9132	15.8211	42.6031	16.8093
CSS0047566	2.10579	15.6109	4.47464	19.786	4.04695	18.8682
CSS0036727	24.5981	4.60635	25.482	3.45337	23.2277	3.29383
novel.10853	92.1167	23.3568	63.75	12.3262	36.5719	2.28824
CSS0004965	34.2355	8.40492	40.5706	12.6346	49.6353	14.4031
CSS0006117	30.7527	5.23151	93.6098	20.5145	254.73	11.2883
CSS0046645	0.893152	17.2157	0.488645	19.2899	0.893361	23.0697
CSS0026186	54.6375	0.023654	61.8955	0.0465389	63.9237	0
CSS0023968	27.2377	74.6593	57.7267	132.75	120.144	292.317
novel.7215	0.0606604	16.6403	0.0219294	17.5293	0.0620637	16.5767
CSS0000920	0.55157	7.12465	1.36934	26.1628	8.55822	72.413
CSS0012717	0	54.1652	0	45.268	0	47.7892
CSS0006047	23.2694	0	33.0854	0	41.5907	0
novel.4919	0	9.19761	0	7.32447	0	7.908
CSS0018597	1.06134	14.5683	1.65969	14.857	1.37546	5.76996
CSS0020787	0.0486071	2.28628	0.0190413	2.28796	0.0514925	2.25677
CSS0038351	0.0890583	8.44486	0	1.79529	0.0485196	0.694563
CSS0022845	59.1269	23.9374	55.1283	24.3885	47.376	14.0689
CSS0012181	26.7426	6.6712	26.4067	5.55321	34.1537	6.12463
CSS0032085	28.8064	7.12696	50.7214	8.65432	30.7098	6.96649
CSS0013876	12.7002	0.797705	13.0893	0.934686	14.5883	0.351675
novel.2939	13.7974	3.07424	11.172	1.35895	11.008	0.934483
novel.6303	5.32173	1.1898	4.54187	0.961087	2.9342	0.824609
CSS0014281	2.18617	8.89374	2.18612	7.72692	2.06588	12.7093
novel.9996	0.0489559	4.4446	0.0306814	3.72542	0.141915	4.46962
CSS0027298	1.11472	6.46369	1.77329	10.7629	2.21833	11.7632
CSS0030894	3.47418	11.9053	4.54439	10.7335	3.86051	13.6227
CSS0007354	45.3705	18.5252	54.8612	21.5177	72.3856	30.6147
novel.7238	0.82991	5.97047	1.7657	11.5253	2.73427	9.43287
CSS0046623	54.2167	19.7671	35.5822	7.8955	12.9712	2.73087
CSS0006992	2.88234	16.0187	2.81848	15.0374	2.1296	7.49233
CSS0001030	17.8435	0.126526	21.955	0.0608689	18.5618	0.066813
novel.1100	2.99652	0.322059	6.25318	0.546589	8.06703	0.662681
CSS0009056	0.138263	11.4606	0.0705222	16.0844	0.0990789	32.9205
CSS0045835	10.0673	0.139367	10.2602	0.182841	7.35569	0.122227
CSS0016681	18.9052	0	18.1093	0.0470237	21.936	0
CSS0040857	1.94868	13.0424	1.89077	8.15031	2.4716	8.40613
novel.7879	11.571	0	9.53439	0	9.52993	0
CSS0021499	43.9396	0	44.5513	0	31.9761	0
CSS0030116	26.004	72.3321	25.2968	66.2712	21.5332	60.8171
CSS0015734	30.5819	10.6504	29.9153	10.0931	28.3443	11.5986
CSS0019356	39.6769	5.67287	28.6507	3.25031	23.3532	3.07059
novel.101	5.20082	0.920497	3.8842	0.992903	3.73081	1.26826
CSS0018405	2.82598	15.2294	2.92441	15.1567	3.50454	13.4527
novel.11543	5.80926	1.52862	4.07531	0.792966	3.22643	0.47171
CSS0010531	94.9331	42.5537	96.4844	43.8694	86.3333	35.7722
novel.5526	13.7394	0	13.0857	0	13.1704	0
novel.4433	1.14431	8.89251	1.10242	7.82328	0.959167	7.02547
CSS0032033	84.3042	32.1346	66.0035	31.8082	64.8272	31.6921
CSS0019250	28.3811	8.96289	30.893	11.0867	37.3619	13.426
CSS0015910	9.75832	1.57478	12.077	2.9868	13.2169	4.18005
novel.7514	1.68102	8.5216	2.72658	8.73875	3.46766	12.856
CSS0029554	10.9344	1.24758	7.83047	1.36067	5.84807	1.50005
CSS0005550	0.539523	12.5385	1.04383	14.6843	0.968829	8.68151
CSS0027900	7.23253	0.738228	6.90828	1.70971	6.18656	2.06832
CSS0037718	46.0007	19.4504	43.5325	17.1654	39.1824	11.9681
CSS0011306	0.374025	5.61785	0.353792	4.79224	0.811028	4.50722
CSS0005695	8.33823	20.3294	10.202	21.6288	10.3634	22.4048
CSS0010100	0.229839	6.05253	0.126242	8.85846	0.128625	8.36359
CSS0018986	0.596651	8.18009	0.849756	9.09359	0.629712	6.07285
novel.3000	7.75509	0.391736	4.18015	0.2079	2.35346	0.224802
novel.5247	0.330535	3.08711	0.399673	3.08995	0.3881	4.63333
CSS0025893	1.29209	14.6593	1.38387	9.93791	1.66749	16.9203
CSS0025933	115.378	47.5117	117.224	45.9719	134.493	53.4855
CSS0005736	37.4976	1.10356	32.4557	2.91294	35.3721	8.27284
CSS0032053	177.779	85.5508	182.55	71.7898	193.033	73.4968
novel.7628	4.9699	0	4.1519	0	4.35913	0
novel.11949	12.3177	0.0937141	11.6978	0.0234942	9.03635	0
CSS0027597	6.61043	32.8411	7.69673	70.9265	3.99042	21.6892
CSS0001794	0.0404237	2.62655	0.103231	2.11128	0.0993798	2.03823
novel.11174	4.68227	0	11.3349	0	19.5451	0
CSS0011764	18.0449	4.78334	17.2713	2.80426	14.7699	2.85271
novel.8397	0	16.7154	0	17.8369	0	14.6885
novel.11754	5.1765	0.205496	6.25804	0.167067	6.97707	0.122389
CSS0003409	1.68361	7.75943	1.91342	10.0415	1.90801	15.4665
CSS0024455	1.2705	25.4093	0.372714	27.079	0.231277	18.083
novel.5269	0	19.1073	0	14.1049	0	6.37557
CSS0029830	24.4775	0.0121658	27.2826	0.0493077	18.4006	0.530516
novel.3002	4.86793	20.2535	6.85906	15.1324	5.83423	18.6181
CSS0000337	193.042	54.381	196.573	71.405	165.448	51.4249
novel.3818	13.1873	0	8.25878	0	4.94199	0
novel.1916	14.1476	5.39499	12.925	3.82842	15.2113	4.06324
novel.3191	22.2366	0	12.5383	0.0454195	5.79487	0
CSS0017675	0.600578	6.79002	1.15056	3.98011	0.377417	3.17461
CSS0042978	10.6	2.79693	10.0513	3.86389	9.21768	4.38873
CSS0006967	11.5726	0.609698	11.3474	0.904477	12.1937	1.94552
CSS0029491	0.486467	23.5571	0.52831	20.584	0.298748	21.7704
CSS0048830	0.164972	3.77297	0.410126	7.30683	0.414683	5.7035
CSS0044566	5.87957	0.312478	5.79702	0.496082	5.07022	0.0820823
CSS0028149	1.97541	14.4367	4.6036	15.3335	3.67089	15.777
CSS0025882	10.726	35.5281	8.89761	54.0595	13.354	84.3174
CSS0031416	2.68576	16.1213	0.0290305	10.7512	1.564	11.9159
novel.11194	0.451357	3.95058	0.37616	3.41742	0.457472	3.84918
novel.2025	9.9507	0	8.91963	0.00924188	7.41921	0
CSS0034462	37.3632	0.05464	35.5806	0.112652	35.8427	0.090259
CSS0006811	2.19067	7.87508	2.23067	6.21634	2.21513	5.7303
CSS0000114	0.152399	4.74449	0.175726	5.61623	0.113958	13.6682
CSS0004251	119.288	27.3717	147.608	62.7742	111.516	50.6753
CSS0037719	21.316	2.06536	15.531	0.262423	18.0889	0
novel.8928	0	15.9096	0	8.98186	0	3.43711
CSS0022857	5.4803	0.117284	4.02255	0.103401	4.00373	0.12577
CSS0025851	0.13215	11.0211	0.109928	8.11584	0.0259262	6.25911
CSS0023842	9.6195	0.0132572	12.4988	0	10.1357	0.00700654
CSS0010726	43.2366	16.8085	47.5371	22.0712	49.1127	18.9045
CSS0037827	17.5142	1.27304	16.3462	2.54237	16.8061	1.50517
CSS0038968	13.6817	3.35819	6.09889	1.74287	4.74772	1.16102
CSS0035629	34.6222	9.0527	25.199	7.92368	22.7132	6.37574
CSS0040721	0	10.1732	0.0101667	7.18627	0	10.6392
CSS0034003	3.50651	13.0734	2.92941	14.343	3.10701	16.4114
novel.3470	4.59544	0.293391	2.95229	0.0280553	3.19789	0.04432
novel.6285	4.76369	0	5.82194	0	5.66578	0.0254378
novel.2443	0.294332	3.28948	0.119322	2.41423	0.269274	2.03364
novel.11905	0.120424	2.25553	0.0428739	2.58568	0.0519143	3.31343
CSS0021088	0.392149	15.4492	0.133927	14.4753	2.23915	16.8527
novel.1375	5.45881	0.463965	5.69829	0.173933	6.25951	0.0592049
CSS0040307	4.26229	0.643918	6.7793	0.671394	3.72915	0.259752
novel.1246	0.0516573	2.51483	0.00620843	5.81471	0.013641	5.14776
CSS0019413	0.0444987	79.3424	0.490971	91.638	0	74.8332
CSS0009943	635.357	273.384	175.44	43.8098	34.9269	1.94992
novel.477	0.0200273	4.43669	0.0380868	4.27498	0.11264	4.88557
CSS0032321	21.6147	3.49171	26.233	7.77855	22.9047	6.76293
CSS0020093	74.7627	22.8578	61.3786	19.1727	51.6587	12.6361
novel.6815	6.97991	2.59212	6.20819	2.13471	5.9589	2.85418
CSS0012362	0.197545	16.8584	0.0753088	11.046	0.0833523	6.03236
novel.6681	0	9.76268	0	8.30557	0.0100235	7.047
novel.311	1.5898	0.0531785	1.96151	0	1.03993	0
CSS0006067	2.8873	17.5174	2.42459	19.3707	3.39225	12.1253
CSS0004722	0.436147	13.7574	0.860064	18.5165	0.470283	21.4635
novel.5683	9.60823	1.30317	9.6532	1.31169	9.8619	1.30588
CSS0005553	1.97655	10.7809	2.204	9.29112	1.86378	10.4311
novel.10543	5.35034	0.585177	5.6872	0.660825	5.51749	1.17747
CSS0037217	16.1894	2.46826	14.819	2.71261	13.3823	2.79228
CSS0031724	11.1533	2.99241	10.2469	3.13863	10.5406	3.4125
novel.8328	4.84209	0.295766	4.9484	0.381623	3.47831	0.0295712
novel.10015	0	2.20885	0	1.84306	0	0.774713
novel.7329	2.97476	0.0237886	3.26184	0	3.39518	0.00627313
CSS0011608	3.22265	16.618	4.39981	16.1552	5.09743	22.7943
novel.10847	9.80968	2.27301	11.1558	2.76768	10.1639	3.43196
novel.11803	0	9.52637	0	7.58867	0	7.51185
CSS0035612	0.707203	7.87799	0.448738	7.73688	0.821125	13.4979
CSS0044085	17.1619	0.985597	14.7531	1.8907	13.3665	0.419379
novel.8476	0	4.60498	0	8.04201	0	5.63153
CSS0028606	13.7616	2.52592	11.0352	1.19462	11.01	0.737895
CSS0018558	18.6669	5.74449	21.1329	6.62871	20.3951	5.94728
CSS0034284	0	26.1255	0	60.9156	0	6.32198
novel.4886	0	4.64581	0	2.85561	0	1.0321
novel.6837	18.0321	3.85006	20.0379	3.72258	19.627	3.78091
CSS0032208	2.61545	16.2082	6.43552	56.3992	13.3446	35.9215
novel.208	29.1933	0.0165874	25.5497	0	22.3684	0.0372619
CSS0029359	47.9958	115.742	55.1461	185.425	76.8917	242.959
CSS0007865	14.0537	5.28594	16.4123	4.76435	15.4001	6.485
CSS0013056	9.17331	0.268934	8.48815	0.0975291	8.92307	0.128776
novel.7667	0	21.4303	0.0234392	18.8059	0	15.5688
CSS0038109	0	19.2406	0	7.86624	0.0211825	3.91439
CSS0006190	0.235129	3.57437	0.208758	4.12214	0.872315	5.76679
novel.8619	3.68422	0.235917	3.04952	0.187353	2.85247	0.12584
CSS0022545	10.1488	2.86451	13.8119	2.72221	13.1454	1.12451
CSS0021629	2.71919	36.8515	3.30733	38.4041	3.88678	35.1457
novel.281	13.2806	0	15.9688	0	14.6553	0.0161656
CSS0013242	0.441948	3.77577	0.493255	3.16331	0.347218	4.25359
CSS0031561	5.27245	28.2931	2.58457	21.3436	1.51499	8.57097
CSS0040935	14.4329	0.0222301	4.69013	0	0.22125	0
CSS0044883	63.402	19.1551	17.3787	2.76856	3.75108	1.09573
CSS0004188	5.2359	0.0435084	4.02376	0.065456	3.61334	0.0848779
novel.298	0.27434	4.00495	0.245369	3.09764	0.123414	4.09333
CSS0034722	13.3249	0	10.2162	0.0292922	10.9121	0
CSS0029920	5.21647	0.333765	4.83604	0.0574294	4.56693	0.157559
CSS0048178	27.2172	1.84498	35.3345	2.85636	37.3621	4.81367
CSS0022829	132.396	58.0648	99.4358	38.697	85.9312	35.6269
novel.3582	1.9555	0.147606	2.71754	0.0948208	2.0231	0.184977
novel.1432	2.55398	0.290917	2.92919	0.201427	2.71453	0.147035
CSS0027874	12.1396	0.314179	8.68357	1.27491	4.94268	0.466222
CSS0045168	9.43553	1.05386	8.5644	0.726686	6.79383	0
novel.8702	1.90505	0.116338	3.80219	0.57741	4.2587	1.03051
novel.2196	26.5243	10.7801	22.0924	8.2126	23.1797	10.2906
novel.7962	14.7612	0	12.7541	0.0172081	9.88562	0.0339011
CSS0006810	16.9041	0.810479	25.2476	2.10756	21.9703	1.0653
novel.3306	9.60901	0.0148511	9.59232	0.00748814	6.86722	0.0167527
CSS0037610	5.97301	0.729695	6.46641	0.596026	5.8555	0.337383
novel.6531	0.068925	12.4967	0.0469297	14.4869	0.0823087	18.447
CSS0038901	13.0231	3.23689	15.7499	3.29665	14.9098	4.155
CSS0004993	10.7516	33.5152	14.2078	45.525	20.0913	51.9691
CSS0020666	0.101618	2.84829	0.120494	3.68999	0.148234	3.98306
CSS0029110	37.686	0	40.9356	0	37.384	0
CSS0034017	0	70.7878	0	92.1273	0	196.657
CSS0048767	0.969564	9.64137	1.6663	17.1571	1.43046	19.2983
CSS0024039	11.5613	0.0515716	18.533	0.265908	32.1972	0.379614
CSS0048697	0	23.5436	0	13.0956	0	1.67018
CSS0015211	15.0439	43.7853	11.8869	36.1342	10.6098	35.019
CSS0043474	14.7519	5.21533	11.5378	4.5133	13.4277	5.72617
novel.5466	6.68839	0.0316312	5.48728	0	4.81799	0.0118224
CSS0035286	0.902763	12.409	1.11607	11.3009	1.25297	6.37422
novel.3121	6.13235	19.2199	8.29448	22.3375	8.525	22.28
novel.8915	10.6156	2.17865	11.8688	2.28997	11.477	1.46411
novel.6570	13.9847	4.35069	20.5258	4.02334	21.004	4.56597
CSS0041067	7.56306	27.3128	13.1185	49.1651	26.638	79.3064
CSS0007407	9.81688	46.4539	10.7169	40.0385	9.6559	23.6433
CSS0019056	7.92255	20.8279	8.35861	18.1153	8.9415	21.4942
CSS0004886	7.42385	0.696008	3.88442	0.540465	2.35279	0.0817811
novel.8462	0.17128	6.25618	0.815195	8.45118	0.709791	7.87541
CSS0030288	29.1057	0	25.7541	0	23.4945	0
novel.9875	14.687	4.51879	8.82992	1.36165	8.9692	1.18099
novel.3529	0	9.94959	0	5.71457	0	3.12808
CSS0046248	7.04094	1.26229	3.25579	0.696491	1.87314	0.472384
CSS0039142	74.5589	14.3747	55.0042	4.40466	44.0412	3.69051
CSS0041951	57.7668	0	53.5628	0	54.7525	0
novel.1067	6.85134	2.65313	8.26976	3.37551	7.68915	2.92595
novel.3542	7.5382	0	7.87901	0	7.21648	0
novel.9972	1.95109	0.126896	1.62478	0.113819	1.74831	0.189316
novel.10623	6.68689	0	5.09752	0.00832124	1.57154	0
novel.9511	6.39561	0.054244	7.02332	0	5.61983	0.0294961
novel.7081	2.74247	0.181984	1.78383	0.176287	1.44796	0.0662065
novel.10308	8.64611	0	6.46539	0	6.73993	0
CSS0014324	0.266023	6.05373	0.436506	54.5216	5.68289	104.072
CSS0050167	1.82438	16.6104	4.90733	24.4897	2.4545	16.7894
CSS0039874	68.3832	13.8868	53.9133	13.3934	51.3426	11.6571
novel.4060	6.05059	0.0274688	6.1096	0.064805	5.51267	0.145994
CSS0033698	10.7207	25.7672	10.8631	22.847	12.1125	27.9252
CSS0023021	12.6595	3.71802	13.9742	3.32962	13.2604	3.69216
novel.3878	0	12.849	0	12.4672	0	12.839
novel.862	0.0581577	1.75339	0.0913399	2.39398	0.101562	8.83517
CSS0026063	25.0661	5.2441	25.0132	6.35777	25.9219	2.88823
CSS0000990	46.0255	10.2194	61.0576	18.6904	65.4654	21.3814
CSS0036035	14.7278	4.14892	13.1963	4.86451	14.4059	5.0954
CSS0016952	14.1934	2.78502	15.1298	4.27404	17.0747	2.47393
CSS0018341	5.1039	17.3769	2.94082	12.8878	2.78873	9.83837
novel.9126	0	28.4158	0	19.2108	0	23.3761
CSS0048267	0.755598	5.89854	0.715253	6.10534	0.667915	7.32569
novel.11200	0.00778795	4.34418	0.0155113	4.03552	0.00771456	5.82199
CSS0030695	3.77673	0.919668	3.72021	0.704415	2.18886	0.338785
CSS0037167	17.1339	0	18.1956	0.0221013	20.2076	0.796255
CSS0030113	12.5762	33.7292	11.7213	34.4612	12.1211	29.373
CSS0048454	23.9607	9.0038	28.7433	10.5744	31.3546	3.10358
CSS0016663	22.6006	2.18331	20.6487	2.60282	15.4366	1.69647
novel.6841	5.15842	0.00337005	6.81123	0	7.3149	0
CSS0040190	6.12886	1.01491	7.10673	1.06493	6.14341	1.06619
CSS0035449	23.176	0	14.3289	0	11.7208	0
CSS0012343	11.7163	3.11473	10.8111	1.5124	11.2103	3.80656
novel.551	7.46952	0.0133862	5.05746	0	4.06772	0.0145579
CSS0049878	3.74912	0.169907	2.91653	0.112081	2.71539	0.0791029
novel.8179	6.26674	0.0297831	7.11005	0	5.13084	0.0104719
novel.2899	0	8.10701	0.0100061	5.57828	0.00982865	3.61655
novel.313	8.06229	2.00703	7.33379	2.16944	6.10187	1.61958
novel.2738	7.21235	0	5.80948	0.00952726	6.85037	0.019936
novel.10852	0	7.18504	0	5.33495	0	4.36685
novel.679	5.85259	0	5.73485	0	4.14586	0
novel.1405	0	10.4999	0	9.05014	0	0.281219
CSS0037063	0.0220155	13.0575	0	12.1492	0	19.7833
CSS0030097	26.177	0.983024	19.1807	1.38997	21.6538	0.983245
CSS0033207	13.2603	1.44698	12.3792	2.37838	11.4067	1.91691
novel.4764	0.500583	6.63066	1.61399	7.94669	1.81044	13.4532
CSS0009840	35.6881	6.27372	29.8672	6.19212	24.1185	7.34974
CSS0042642	6.93055	17.9795	8.15702	17.2258	6.80028	18.7942
CSS0049709	27.0933	2.7683	19.9484	2.02868	21.3539	1.19501
CSS0032043	6.55595	0.728896	9.11546	1.26622	9.13762	1.15537
novel.3078	2.47219	7.0569	2.98266	6.29107	3.18399	6.79757
CSS0042966	23.296	4.71887	22.1706	6.98364	18.7895	5.24247
novel.2766	3.58223	0.431041	5.0119	0.504178	5.48481	0.872004
novel.7083	13.3016	0.0243311	13.2374	0.074789	10.5352	0.0392052
novel.1240	0.0181049	2.25176	0.0425669	3.68261	0.132676	2.51137
CSS0012118	40.0458	100.24	31.5276	92.0047	39.0164	106.833
CSS0047133	5.08299	0.602648	4.18437	0.824715	3.51494	1.41673
CSS0010881	3.03052	11.6884	3.30123	12.3293	3.75051	11.0071
CSS0005079	0	39.6517	0.101202	29.0193	0.51214	26.8266
CSS0010297	10.8489	30.7098	12.6722	26.5181	12.9314	39.6821
CSS0009774	0.291274	8.12585	1.15981	13.858	6.83151	18.814
novel.4477	5.46564	0	4.83665	0	4.26169	0
CSS0009051	65.4882	0	42.2715	0.0887888	43.4808	0
CSS0047646	0	14.313	0	17.4678	0.0194173	18.7001
CSS0021559	7.24802	24.6992	5.70341	24.7315	3.81404	16.7129
CSS0005707	54.8469	0.447508	54.2289	0.658728	70.7733	0.36051
CSS0029004	0.263226	30.0197	0.264325	34.6941	0.619172	12.512
novel.5779	2.60683	0	2.98766	0	2.84445	0
CSS0012385	17.361	65.5453	11.8887	48.9564	13.4788	56.3921
CSS0022868	2.08691	6.24554	2.30949	5.52596	2.22694	6.6675
novel.10862	0.0958008	4.65521	0.014912	4.27116	0.0140678	2.36436
CSS0044490	0.519924	5.00767	0.639061	3.83982	0.175661	4.5314
novel.5769	6.06458	24.7305	4.81296	25.4292	4.73676	26.8888
CSS0044374	17.5123	0	15.4506	0	14.7109	0
CSS0033126	0.175848	3.77881	0.151674	4.61593	0.275299	14.0053
novel.4894	5.87816	1.12059	4.63839	0.567223	3.43589	0.780608
CSS0018702	0.499037	3.85684	0.579019	3.36056	0.262136	1.38981
novel.2957	5.4664	0	7.48264	0	7.53138	0
CSS0006165	0.341634	20.548	0.468389	28.9294	0.060593	22.2133
novel.6560	12.113	0	13.4772	0.0145884	10.1892	0
CSS0018152	5.47931	0.374977	8.97513	0.639213	13.3354	1.57559
novel.6641	10.7765	0.00767875	9.39542	0	7.64671	0
CSS0043929	15.8843	2.93506	10.6797	1.94755	7.92827	3.2211
novel.9836	3.11421	0.252304	1.7692	0.220797	1.61742	0.417869
novel.5404	0.157811	6.68248	0	5.31908	0.0203097	3.73658
CSS0034362	17.6194	0.594679	18.8545	1.10155	12.5466	0.589569
CSS0047755	23.0046	1.96752	25.3224	1.533	23.251	1.78478
CSS0025773	3.61979	15.0407	3.96297	14.6723	3.223	9.31404
novel.6914	0.590068	5.79989	0.26711	2.69167	0.194178	1.14416
novel.10679	0	8.52903	0	6.43817	0	5.23467
CSS0004583	43.6183	12.5891	21.3767	7.9267	14.2459	3.64897
CSS0039320	35.8873	8.61971	36.7199	11.5009	33.5276	6.89034
CSS0040274	1.3548	9.0019	0.716649	7.70715	0.748756	6.62044
CSS0015833	0	34.2761	0	34.1475	0.0476413	34.1378
CSS0006674	52.9975	142.281	49.2712	129.743	46.6764	134.762
CSS0026600	31.6659	10.9952	27.1036	6.96294	18.594	4.05507
CSS0021944	4.93317	25.7464	7.33991	43.9497	4.21809	26.3019
novel.8900	7.35821	0	5.53219	0	6.14033	0
novel.405	2.48467	0.393146	4.35191	0.537391	4.92235	0.927214
CSS0046196	0	16.0426	0	13.3978	0.147455	17.2085
novel.10297	0.0248548	4.64557	0.00812663	4.09047	0.0251057	3.50752
novel.11800	0.718048	9.46429	1.14724	8.50207	0.654563	7.25059
CSS0025700	2.29124	12.2944	0.964185	16.6921	0.584548	15.6866
novel.9894	0	5.69385	0	4.46709	0.0154419	4.24582
novel.10834	1.43607	0.143232	1.60767	0.167941	1.35088	0.0924692
CSS0006387	13.2671	3.44788	18.3268	5.82654	19.1606	5.8575
novel.9367	0	7.64335	0.00885224	9.99123	0.00972495	10.127
CSS0028964	12.2682	3.83762	11.475	4.0389	12.6921	5.19855
novel.4245	7.83689	0	7.94692	0	6.30049	0
CSS0022883	15.863	4.34797	31.8527	7.31038	31.565	4.64759
CSS0041903	0.188249	5.71237	0.390527	11.748	0.850436	5.65944
novel.2833	7.46711	0	4.85086	0	2.45257	0
CSS0016358	0.0168784	3.10945	0.0276014	3.51583	0.908798	9.84639
CSS0049970	3.9696	12.1022	6.51807	25.5494	9.46979	27.2631
CSS0014961	25.7252	2.7703	30.9721	1.42328	30.5263	3.03409
CSS0025114	4.09085	0.372079	2.24621	0.372053	1.20053	0.0926903
novel.4391	0.307637	3.84686	0.675802	2.09161	0.264867	1.54585
CSS0022470	8.57363	34.7071	13.869	50.6816	20.6749	93.9183
CSS0046964	1.94072	6.39901	2.46675	7.69825	2.99808	7.25749
novel.10607	2.73887	0.257371	3.39716	0.189751	3.22453	0.125207
novel.375	0	13.0007	0	10.5847	0	11.6117
CSS0015363	8.70893	0.342645	5.86531	0	2.10552	0.170264
CSS0029860	0.259411	5.81815	0.204464	4.88422	0.142617	2.29293
novel.7397	16.3679	0.030324	13.9705	0	11.0643	0.0320669
novel.7014	0.504327	7.96026	0.378909	4.95708	0.301397	5.83671
novel.8294	5.87861	0	5.08077	0	4.8659	0
novel.7943	9.21836	0	7.6833	0	6.87497	0
novel.10835	13.8019	3.32666	14.394	3.17031	11.4776	3.31713
novel.9278	11.321	0	8.22633	0	6.29593	0
novel.6374	0.118011	2.38711	0.132125	2.82738	0.148073	3.03957
CSS0048409	0	11.5684	0.0499025	13.692	0.0167961	17.4885
novel.6221	4.5102	0.0582448	5.12872	0	4.08143	0.05094
novel.10574	3.15729	0	3.24288	0	2.70272	0.00462939
CSS0002096	2.41209	0.0858477	3.02895	0.143935	4.01588	0.21087
CSS0015068	10.366	0.936084	6.79325	0.106489	2.46186	0.0722142
novel.4352	0	32.6195	0	28.351	0	20.1579
CSS0025765	0.0925286	10.2313	0.0444908	17.8879	0	20.6656
novel.7305	0.103541	10.8758	0	10.029	0	10.0502
novel.5666	0	6.36926	0.00910614	4.60244	0.00937724	4.7829
CSS0019790	6.04413	0	6.08231	0	5.10402	0
CSS0042328	12.4049	2.26249	9.64729	3.20866	9.1266	3.14197
novel.84	0	22.8142	0.0304703	21.5168	0	15.8137
CSS0029394	5.70945	0.160147	5.83593	0.36984	8.42234	0.446336
CSS0020574	15.9673	3.71585	19.1802	2.32986	15.8655	2.94871
novel.11112	0	14.5039	0	10.5206	0	8.12005
CSS0031428	20.6998	6.56987	24.7539	9.03612	33.6204	11.5612
CSS0003949	12.3801	34.4233	7.89573	29.6607	21.0075	73.0572
novel.5819	0.00652774	8.90615	0	10.9313	0	7.8599
CSS0046931	18.3193	67.2971	13.1093	45.698	5.17467	31.4711
CSS0000252	5.93011	0.794416	3.55603	0.35735	3.09948	0.343091
novel.10144	6.57688	2.02996	5.6234	1.15394	3.9875	1.57611
CSS0025015	1.02952	8.50127	0.802464	6.98199	0.531009	5.17044
CSS0006805	11.9532	23.918	11.5362	23.9549	12.4995	28.7342
novel.3453	12.4932	5.45214	12.5059	4.48636	10.7552	4.97084
novel.2731	17.5826	0.0134528	19.2336	0	17.6142	0
CSS0018222	0.129704	7.01525	0.136462	8.7256	0.111431	9.2068
CSS0029746	10.8095	1.2735	9.2843	0.89082	8.62341	1.06673
CSS0044390	10.849	32.7295	11.4055	36.4526	10.9795	44.7965
CSS0009103	29.2516	5.15532	24.2254	6.95623	23.6252	2.49212
CSS0045235	0.849217	8.29741	0.925566	6.21082	0.722971	5.71677
CSS0046677	25.6321	0	26.0363	0	28.0973	0
novel.5428	0	5.18611	0	4.29399	0	3.32248
CSS0009008	6.61445	0.235066	6.37025	0.168113	1.98575	0.154286
CSS0020856	3.32714	0.535466	2.57031	0.458961	3.33998	0.28756
CSS0020904	1.7189	9.46828	1.92131	10.0096	1.24886	10.7149
CSS0032179	2.09401	13.1334	1.77689	12.566	2.08633	16.4872
novel.9813	21.2487	0	19.2992	0.0332525	17.7385	0
CSS0023308	20.4126	2.60369	8.20502	1.03298	1.69269	0.0252159
CSS0017197	0	71.4767	0.512439	53.4669	0.204784	14.6921
CSS0048195	0.472123	17.4582	1.19186	14.6686	0.813326	12.2735
CSS0035195	33.5872	4.69499	27.091	2.1295	22.437	1.21836
novel.9338	1.96673	0.0263635	1.36081	0.0264995	0.982609	0.0226895
CSS0039356	3.74263	0.113144	2.15514	0.112044	1.69962	0.011913
CSS0029701	2.11312	18.6687	3.77633	73.9376	8.38526	88.6522
CSS0017895	3.09008	14.8805	4.27608	14.3048	4.03939	14.1789
novel.443	5.21666	0.177442	5.4488	0.431705	5.5299	0.197046
novel.9180	4.37058	0.539231	4.38677	0.905543	4.82705	1.1521
CSS0040526	15.8298	3.31798	14.7177	3.34526	12.9896	2.93796
novel.9945	8.78468	2.27866	7.3309	1.83835	7.14023	2.18106
novel.5614	5.62614	0	5.25373	0	4.40167	0
CSS0031871	2.99636	12.0526	3.77245	17.3811	3.68619	18.8397
CSS0041788	8.68301	0	7.87161	0.0254285	6.9628	0.055425
CSS0050265	6.55947	0.33486	6.88474	0.258828	5.91623	0.151269
CSS0025655	0	73.6097	0	54.4657	0	53.0633
novel.2852	4.97651	0	5.05783	0.00713322	5.37143	0
CSS0000644	5.94217	0.126715	7.78203	0.128009	10.9237	0.270589
CSS0013608	3.87218	0.273513	5.00746	0.417937	4.91953	1.04678
CSS0049486	0.174519	3.3967	0.531664	4.75628	0.519717	8.18912
CSS0007356	8.99717	1.32604	7.59141	1.07779	9.09043	1.67002
CSS0017250	63.0988	16.7257	54.7659	20.0324	51.1015	22.1354
novel.12025	0	9.91672	0.0150365	9.16455	0	7.13825
CSS0012453	7.18228	0.337049	8.34954	0.871211	11.439	0.654668
CSS0045385	34.4229	12.6031	36.267	12.5633	35.9599	12.1962
CSS0044185	13.3758	32.3715	16.0694	36.1478	11.2126	26.5754
novel.3239	4.27737	0.163135	8.88225	0.0593919	6.58673	0.208553
novel.8146	0.0294576	5.19547	0.0296886	3.16739	0.00946079	1.76889
novel.8428	0.349265	3.47389	0.474815	2.49534	0.39734	2.76195
novel.1780	0	7.06638	0	5.9065	0	4.20976
CSS0033199	9.37693	0.59372	8.68745	0.167947	7.66581	1.97116
novel.10016	3.41898	0	1.80132	0.0153479	0.920728	0
CSS0049982	0	11.1353	0	7.41326	0	3.78784
novel.9283	2.14678	0.0661609	2.21082	0.00662157	1.4163	0.0291471
CSS0024032	3.97642	0.847865	4.06347	1.31351	4.94127	1.76459
novel.5518	7.80202	0	7.50049	0	7.64249	0
CSS0010541	31.5941	7.84069	28.048	4.36202	16.7616	0.505469
novel.5376	9.13754	0	7.37127	0	8.38845	0
CSS0038438	24.6327	5.91872	22.7656	5.84669	26.0461	6.69764
CSS0034571	18.9348	0	17.796	0	18.1511	0.0610631
novel.2475	4.49187	0	5.02314	0	4.4202	0
novel.7792	0.644891	10.294	0.545424	6.57626	0.345313	6.67773
CSS0003581	0.219277	5.50869	0.280445	4.25398	0.283769	10.3027
CSS0025637	0.76185	7.09724	0.515889	5.79345	0.732413	10.5868
novel.11371	18.5497	0	16.2926	0.0305145	18.4486	0.275717
novel.7692	0	4.17524	0	4.58367	0	4.77623
CSS0044796	37.1394	0	36.9108	0	34.6682	0
novel.5619	4.0022	0.242474	3.25747	0.119907	3.26648	0.17946
CSS0001916	0	36.1226	0	32.8505	0.118221	29.5724
CSS0014599	41.3385	16.5244	40.2253	16.6048	36.8283	17.2939
CSS0004918	11.7948	0	9.17378	0	2.16	0
novel.10542	0.0561978	9.44163	0.0788449	8.45705	0.0194946	8.83253
CSS0047088	114.205	46.1198	96.7582	42.8082	89.36	25.4626
CSS0011049	35.4659	0	41.3841	0	66.2219	0
novel.10751	0	3.35679	0	2.23013	0	2.33832
CSS0031108	15.8232	3.87546	15.5504	2.89275	12.5604	3.20396
novel.2258	1.83145	0	1.76651	0	1.49634	0.00300616
novel.9700	1.53958	8.69486	1.71814	8.5654	1.18641	8.48334
novel.10985	0	2.93507	0	2.62654	0	1.97183
novel.11513	5.20242	0	3.39022	0	2.90925	0
CSS0027986	0.503891	35.6176	0.632825	84.6676	1.29948	111.333
CSS0045521	0.991271	5.44778	0.685848	6.55528	0.644512	26.717
CSS0050410	0.678786	7.28737	0.545309	6.68915	0.72624	11.3719
CSS0012976	9.71849	0.408838	7.51197	1.55408	7.60083	0.203144
CSS0018223	1.22963	14.4719	1.84505	9.1637	1.11239	9.21213
CSS0016279	7.91729	1.0988	9.85526	2.26664	19.8337	3.11638
CSS0014564	6.28312	1.52682	4.34044	0.958079	2.96709	0.136063
CSS0017730	7.40697	25.0484	8.77927	26.6434	10.8444	46.1585
novel.10817	4.41386	12.7839	4.31021	12.4106	5.03533	10.6898
CSS0017276	0	21.2667	0	7.81844	0	5.45019
CSS0039340	5.20131	25.3032	4.40595	30.2448	2.34369	12.7456
novel.6442	2.15553	0.156278	2.10255	0.0136715	2.33415	0
CSS0043173	5.1535	17.3164	4.72517	17.9348	4.41456	19.1739
novel.4830	2.51216	0	2.52783	0	2.86442	0
CSS0034659	0.0245638	1.91675	0.00476785	7.39019	0.112654	16.597
CSS0009176	23.1933	0	19.8487	0	15.1432	0
CSS0011900	644.056	237.791	461.375	55.2084	249.798	9.64933
novel.1241	0.0228188	2.18995	0.0234059	1.92373	0.0241479	2.10222
CSS0008078	3.11146	44.4928	3.45453	74.8852	2.32137	53.5779
CSS0001160	4.61599	21.6801	4.62156	20.2538	3.71889	18.3741
novel.10907	0	6.7739	0	6.34287	0	8.29238
novel.3868	6.12937	0.0370597	6.11765	0.0522485	5.86013	0.0781132
CSS0034422	0.00634574	6.89225	0	7.84834	0	7.54931
CSS0049591	6.52069	1.43068	8.48132	1.33697	9.92377	1.73195
CSS0014439	31.297	0	31.0738	0.190706	35.3783	0.0515492
CSS0000646	13.8416	1.63556	12.3699	2.50249	10.2846	1.87695
CSS0007428	21.5717	5.01216	11.5027	3.88167	7.24285	3.52659
CSS0014255	16.315	45.1192	21.732	67.1751	40.6163	120.199
CSS0023028	4.9307	26.42	3.50008	18.9807	1.17385	11.6791
CSS0036924	0.26751	26.2646	0.275858	26.8544	1.53725	25.1264
novel.7479	1.93717	0.14269	1.70806	0.155904	1.65772	0.180366
CSS0018173	34.7284	11.4416	33.1105	9.50521	23.107	10.4745
CSS0012045	26.8472	0	28.715	0	27.7015	0
novel.10570	0.0706908	2.6927	0.10483	3.99056	0.101126	3.9585
novel.648	5.05609	0	5.23787	0.00893472	5.32869	0
CSS0010818	4.39987	0.830363	2.21988	0.127246	0.354554	0
novel.8056	0	11.3093	0	12.0559	0	10.963
novel.9774	4.97786	1.50426	4.7842	1.3105	5.06696	1.45075
CSS0041974	26.2039	5.70823	45.9516	8.36892	72.4842	19.1476
novel.11659	36.2995	0.0324075	37.3864	0	30.4413	0.0364001
CSS0032400	0	14.3374	0	17.0629	0	16.6752
CSS0002408	18.0569	1.84084	17.3076	0.291681	15.3063	0
CSS0042831	29.3554	4.48919	27.9578	4.55873	41.4691	3.12494
novel.6202	47.1265	1.46363	36.1124	0.0720773	10.6209	0.144786
CSS0024219	0.694688	6.51174	0.788849	9.35662	0.709206	8.4868
CSS0001486	3.76756	14.3312	3.35741	11.299	2.38178	9.74133
CSS0022182	11.9363	1.38887	9.09121	0.999252	7.53658	1.95544
CSS0047072	26.4084	71.0713	28.8407	109.701	76.7443	247.008
CSS0037798	46.413	115.938	45.1289	118.914	53.0956	202.865
CSS0004475	42.2084	8.35	27.6955	10.1055	24.1926	9.3267
novel.1932	6.85463	0.232568	5.89206	0.182475	6.45399	0.14771
novel.9354	14.9058	5.17518	12.6343	4.84656	11.3656	3.57786
novel.11818	0.285161	1.80291	0.279373	1.92117	0.331228	2.18737
CSS0015373	10.601	28.9253	9.23101	36.0943	14.4812	57.8997
CSS0018724	18.7258	4.66046	17.3887	6.41294	19.3502	5.37486
CSS0002253	38.1068	0	36.1165	0.0611935	33.0416	0.0671694
novel.3440	11.5281	1.16524	10.3899	0.887864	11.1657	1.1546
novel.4789	0	4.61318	0	4.18688	0	4.03618
novel.2077	0	12.2283	0	9.41235	0	6.79411
CSS0019186	63.2486	0.384957	80.9246	0.251961	56.3961	0
CSS0043978	4.26129	0.403039	4.58559	0.143412	4.47238	0.0475508
CSS0002454	13.6177	5.01096	8.24687	2.02949	2.61435	0.277739
CSS0007672	13.9894	34.2972	14.64	35.6499	15.1086	36.2385
novel.8994	5.03184	0	4.00386	0	3.38583	0
CSS0032130	61.7371	0	37.7924	0	43.5851	0
novel.1143	2.22119	0	2.56018	0	3.57196	0
novel.11830	8.07165	0.199682	8.48199	0	9.48409	0.098552
novel.921	1.75491	0	3.56878	0	4.4125	0
novel.11328	4.85932	0.3748	5.12229	0.0924501	2.86879	0.0315079
novel.1367	8.98369	0	9.2261	0	9.31799	0
CSS0041410	25.4771	0.0600212	34.5167	0.0603967	38.9359	0
CSS0035225	16.7651	1.40957	14.1901	2.22034	10.5606	0.658653
CSS0000855	2.37833	24.335	3.12268	23.7302	2.21207	32.8548
CSS0040415	31.0825	1.41339	13.6498	0.742338	12.9759	0.596526
CSS0044991	198.664	61.6754	159.558	18.4831	49.92	5.63739
CSS0047228	33.6737	0	40.5394	0	47.2982	0
CSS0016368	17.3078	5.29562	12.47	3.09035	10.5522	0.526493
novel.10846	4.2254	14.1976	4.94891	13.815	4.84607	12.6687
CSS0017888	1.94901	8.15516	2.1898	6.30056	2.54189	8.30235
CSS0008291	7.96148	34.3774	12.2391	65.4219	27.8323	129.931
novel.9682	6.3043	0.0153822	5.29353	0.00770277	5.69199	0.0322283
CSS0039486	0.131868	3.67768	0.0912024	1.09272	0.0294946	0.51044
CSS0026223	2.35655	6.68644	2.39593	5.38231	2.42299	7.81145
novel.5762	3.59736	0	4.03039	0.0368231	3.17416	0.00638978
novel.9454	0	8.72039	0	8.35274	0	12.0003
CSS0047804	34.0078	14.1853	32.3815	12.7549	28.94	6.21116
CSS0022104	3.96497	0.581455	2.83043	0.43766	1.70387	0.182202
novel.11173	0.223729	2.03867	0.213639	1.60008	0.214007	1.431
CSS0026216	4.38091	15.0364	3.91287	24.1355	5.12221	49.6475
novel.4241	0	16.6439	0	20.154	0	13.9709
CSS0049346	0	28.5229	0	27.7661	0	35.9393
CSS0011562	12.8964	2.35461	8.15137	2.33544	10.4282	2.29436
CSS0046671	0	29.5362	0	24.7964	0	20.5885
novel.3640	0.350656	5.21586	0.431302	3.48519	0.106679	4.34489
CSS0009149	3.63983	13.1255	5.11289	13.2593	3.73505	13.7693
novel.4896	0	5.26686	0	4.67177	0	5.35287
CSS0007221	42.767	19.6348	43.6311	17.2992	39.2709	19.0295
CSS0025781	0	30.02	0	39.3288	0	75.492
CSS0037300	0.548621	5.8326	0.421693	3.09029	0.295861	1.5977
novel.9130	7.96656	0	1.09674	0	0.349894	0
CSS0030125	2.16279	10.4762	2.92342	14.1859	2.51007	10.4552
CSS0046855	9.93958	1.18556	9.58952	1.26107	6.94944	0.498863
CSS0000678	1.12841	7.34118	1.50541	9.3383	1.86553	6.99964
CSS0021641	0.240277	4.54991	0.278581	5.05386	0.253431	4.55722
CSS0011984	9.08794	2.35772	7.8061	1.89225	6.7274	1.34728
novel.6408	0.76553	7.1568	0.307821	6.66277	0.0398989	2.34258
CSS0014657	0	13.8781	0	18.0627	0	14.1272
CSS0014092	13.3564	4.64312	12.8759	2.80024	15.6213	1.81526
novel.10822	7.74657	0.229912	13.2818	0.196106	10.8647	0
novel.3307	0	10.133	0	9.44861	0	6.58034
novel.7559	0.0075488	7.29827	0.0138917	6.58541	0.00763061	6.916
CSS0012677	15.4484	31.8391	12.515	25.3473	10.5218	24.7366
novel.8647	0	3.8083	0	3.87025	0.127789	4.93786
CSS0022312	1.82716	6.90779	3.80735	9.79057	6.86431	15.1573
novel.8181	2.92307	0	3.07251	0	3.61558	0
CSS0039488	107.807	42.4059	99.8616	20.2768	54.9662	2.08078
CSS0027767	12.9881	0.0323764	15.7205	0	15.9469	0.0361786
CSS0042755	1.98544	9.61295	2.7537	9.34611	2.4988	16.5625
CSS0048411	4.39114	0.198894	6.3941	0.184806	5.11791	0.823584
CSS0010340	47.353	15.163	49.0434	17.4025	47.3791	13.1253
CSS0048924	30.1812	9.40155	23.0232	10.5287	32.3007	7.87323
CSS0049255	0.0372578	5.56855	0.0834864	6.09576	0.0737194	6.55731
novel.7183	9.0362	0.0230474	7.19186	0.0371134	6.2296	0
novel.901	0	10.7296	0	8.95148	0	6.20285
CSS0013459	9.11175	1.01315	7.85106	0.740959	6.98449	0.821208
novel.9557	1.98508	0.172536	1.8566	0.216238	1.77054	0.249504
CSS0020631	0.325495	14.4606	0.0986226	18.8009	0.0995963	19.5716
CSS0004930	9.0215	3.08547	6.03522	1.69184	3.39023	0.624469
novel.222	7.59336	0	8.47076	0.0150419	5.79393	0
novel.1206	3.0352	9.0777	2.80861	8.35244	2.94918	7.25394
CSS0047104	2.63738	15.995	2.8332	30.5631	5.47932	40.6803
novel.2680	4.62066	0.0116266	4.90797	0.0114082	4.97352	0.018353
CSS0039121	47.9584	17.8721	39.5467	15.4338	38.3243	11.5491
CSS0037270	0	26.0208	0	19.679	0	14.3297
CSS0004611	1.64679	12.1425	3.84821	14.7958	4.1279	20.5431
CSS0013040	9.72573	1.47283	9.26321	1.31871	11.2036	2.19129
CSS0016970	8.78031	0	8.31925	0	4.35385	0
CSS0018403	1.47483	11.4691	3.45745	21.0995	7.37337	38.6883
novel.2022	0.473494	4.01734	0.810275	10.1256	0.875825	15.0083
novel.2042	0.0263271	3.9924	0.0247456	2.03189	0.0267918	1.39877
CSS0024091	1.84302	12.1075	2.86326	13.49	2.19489	13.2613
CSS0038854	13.1119	4.07686	10.8435	2.80209	7.56466	2.05689
CSS0022328	0.0153843	16.1961	0.115044	23.3822	0.287615	24.9496
novel.8219	6.77784	0	4.81397	0	5.57487	0
novel.6284	0	5.80385	0	4.93142	0.0329036	5.66961
novel.10052	0	5.4255	0	6.11745	0	3.19114
CSS0021117	13.0606	0.151268	14.1731	0.19353	17.6097	0.241832
CSS0003357	61.7803	154.707	30.5437	127.153	23.7426	77.6549
novel.8170	3.1611	0	4.38934	0	3.48622	0
novel.5925	4.11266	0	3.27192	0	4.03129	0
CSS0023015	19.424	3.59371	20.0067	4.36265	22.0287	5.55261
novel.1510	0.0168414	6.17594	0	4.6895	0	5.63307
novel.7150	3.52404	0.00368609	3.63052	0.0277001	3.06814	0.212361
novel.7007	3.79769	0	2.86089	0	1.76606	0
CSS0048809	8.38665	1.30582	7.69905	1.00536	5.9652	1.039
novel.5962	0	2.87545	0	2.42511	0.00556836	3.47045
CSS0018127	7.89499	0.296238	5.17333	0.388068	5.87607	0.826054
novel.3615	0.0285397	10.4847	0	10.128	0	6.86418
novel.10502	0.612835	4.74028	0.601694	3.5103	0.682086	4.17739
CSS0043239	23.8864	0	30.8915	0	31.0167	0
CSS0017120	56.2223	23.0887	47.3362	22.9187	43.4461	19.9278
novel.7424	0	14.1043	0	12.5465	0	9.75487
CSS0008617	27.3132	0	24.0881	0	20.7497	0
novel.4655	0.234877	2.07282	0.298121	2.62198	0.400656	3.48205
novel.10801	7.2076	0	6.56105	0	6.6984	0
CSS0050005	8.24403	2.20585	10.9693	2.47166	14.356	1.59967
novel.2942	0.113769	3.9474	0.172624	4.41829	0.129486	4.57058
CSS0037857	25.936	0	26.6911	0	27.9544	0
CSS0038572	0.133611	4.71738	0.0321009	2.93742	0.067719	3.42485
novel.4089	0	6.75305	0	7.70838	0	6.04239
CSS0033561	22.383	7.68888	19.6179	6.03307	15.0523	6.83947
CSS0012866	36.8449	3.97003	28.3626	7.479	24.9546	6.29584
CSS0047059	4.23603	16.7726	3.18752	14.0968	2.17881	10.9311
CSS0017472	6.836	1.84698	5.74983	2.11261	6.28825	1.86993
novel.6827	1.83403	12.4058	1.79383	12.4366	0.736343	8.49823
novel.10421	3.67687	0	3.73996	0	3.82667	0
CSS0027964	8.86788	0.02254	12.4488	0.0121248	14.3831	0.0485157
CSS0003202	29.1658	3.87327	28.0698	3.704	30.6984	2.89489
novel.11110	2.21266	0	2.04738	0	2.07	0
CSS0029998	16.8832	0	15.9048	0	15.7633	0
CSS0002396	0.735952	6.4719	0.777437	4.71507	1.50438	24.8732
CSS0020074	8.83483	2.17528	2.74248	0.387629	0.465094	0
CSS0043601	15.9128	5.26939	20.2433	4.51961	19.8537	3.14149
CSS0023860	0.509097	31.8705	0.305	18.6028	0.0998639	11.9306
CSS0000251	10.6831	1.43984	4.03204	0.443238	1.31266	0.349487
CSS0001709	8.21629	19.4493	5.02393	15.3779	4.48582	17.8898
novel.11383	0.747843	10.519	0.230854	14.3984	0.610713	10.3677
CSS0033050	34.6553	0	36.3422	0	40.8295	0
CSS0043204	6.68008	22.4387	7.4022	33.9568	15.1477	42.639
novel.2267	0	5.62432	0	3.42269	0.0116379	3.32956
CSS0036628	0.744098	10.3813	0.881764	10.5918	0.877161	9.49521
CSS0008673	8.9342	0.593013	8.57516	0.499234	5.89881	0.300329
novel.9401	0.0311263	4.65871	0.106717	4.27236	0.0223409	2.26427
CSS0048484	0.285493	3.38261	0.576027	4.70375	0.782089	6.08584
novel.2936	0.172539	3.35854	0.108852	2.51538	0.0349362	3.35795
CSS0046110	14.3983	42.6042	14.7136	46.1808	13.4273	50.113
CSS0006884	28.5005	7.62849	25.0964	5.35622	19.2358	1.98727
novel.10326	0.0245419	8.59731	0.0125418	7.75991	0.0354953	5.01618
novel.1108	0.228682	3.2811	0.195514	2.62536	0.193345	3.77016
CSS0025654	0.013718	12.0038	0	12.3564	0	14.5217
novel.3523	55.738	26.0064	59.0748	29.4626	64.2415	25.8171
CSS0024177	0.494818	7.0154	0.333206	5.53713	0.172584	3.72012
novel.9129	5.16015	0	4.25504	0	4.19028	0
novel.6358	4.8005	10.3443	4.61457	10.6153	4.93892	12.4889
CSS0019938	5.94929	22.0997	9.79308	42.4837	13.0751	38.0985
novel.8239	0	5.89395	0	2.47601	0	0.534553
CSS0018775	2.26708	10.3664	2.55653	8.19331	2.34684	7.62134
CSS0017652	0.0197744	7.25932	0.131824	7.13794	0.155195	1.62115
novel.1209	0	5.34903	0.0806178	6.15737	0	6.98515
CSS0041596	0.150768	5.07164	0.0543602	6.06091	0.116684	6.27158
novel.7977	5.03891	0	4.47922	0	5.7614	0.0226059
CSS0032987	0.0423698	38.0078	0.122167	25.09	0	6.0831
CSS0005577	0	4.91175	0	3.34877	0	1.78425
novel.1525	0	9.73753	0	7.1422	0	5.12886
novel.776	8.1807	0.00904851	4.97779	0.00867255	0.761805	0
novel.8064	6.07645	0.0949732	5.23207	0.0374618	4.72019	0.0855445
CSS0007031	1.54383	20.5941	1.74033	14.6068	1.04202	16.2942
CSS0012182	16.938	4.68385	16.7959	3.75294	13.8008	5.83723
CSS0027861	5.52795	0.36585	6.05604	0.247586	5.27161	0.186343
novel.4104	0.275921	6.95242	0.805747	3.36525	0.390545	7.43313
novel.1551	2.47786	0.101479	2.15587	0	2.18855	0
novel.11455	4.05152	0	4.5089	0	3.62508	0.207354
CSS0037008	0	11.9166	0.0457139	7.46859	0.793427	3.0519
CSS0024082	25.9083	1.51676	34.2113	0.998168	24.6565	0.488003
CSS0025351	0.653518	14.428	0.470028	13.5877	0.104868	18.6938
novel.107	10.0006	0.0280684	3.76093	0.0140194	0.742143	0.0156823
novel.10949	0	7.354	0	8.63086	0	11.8939
CSS0032841	65.8049	21.7411	51.4036	21.746	51.2886	13.4153
CSS0010481	8.44487	1.60843	12.8259	4.45554	13.2604	5.14609
CSS0030224	15.7428	0	10.4481	0.0332093	13.7545	0.0981371
novel.10988	8.85055	2.84392	9.34916	3.19286	9.25578	3.31656
novel.6746	0.211087	3.52692	0.199046	2.30195	0.48549	1.72328
CSS0013471	0.837961	6.63768	0.90186	5.70151	0.965681	5.6715
CSS0043862	5.98794	19.389	7.88777	28.4099	13.1235	32.2994
CSS0027983	1.81062	12.192	0.739519	8.84391	1.4626	9.97766
CSS0025914	0.197317	2.86968	0.320471	3.01375	0.147967	4.64326
novel.6871	0	4.02388	0.00859731	4.37296	0	3.94702
CSS0046874	0	26.9657	0	19.5649	0	16.5467
CSS0042800	13.6527	3.22981	4.81851	0.746032	0.719496	0.0504074
novel.66	11.0088	0.127719	11.0447	0.153804	9.8508	0.316474
novel.1483	5.02893	0.942624	5.41065	0.556742	4.58185	0.404847
CSS0046891	3.51405	11.8412	3.43908	10.5145	4.14666	19.0048
CSS0044092	8.6645	1.636	6.44744	1.92418	4.14814	0.787152
novel.9469	4.55235	0	4.39379	0	3.15246	0
CSS0047907	0	32.2963	0	25.9837	0	29.2964
CSS0004400	0	52.1115	0	48.1064	0	57.8653
CSS0015163	5.60637	0.593326	8.91729	0.828459	6.08747	0.0546927
novel.2303	2.9683	0	3.32728	0.0248907	3.13607	0.019639
CSS0019333	2.01856	19.721	1.41359	15.935	0.797973	17.7173
CSS0043099	8.16549	0.0577063	14.0873	0	16.2369	0.250223
novel.2675	0	5.53362	0	8.48487	0	7.94329
novel.11384	7.79123	2.79948	5.95582	1.77477	5.49977	1.18399
CSS0047835	85.0446	35.0065	29.898	6.77486	6.03257	0.292396
CSS0046917	1.64619	8.61522	2.40222	12.7052	3.71135	32.8738
CSS0006414	109.172	32.7143	148.912	45.8521	151.47	55.9417
CSS0043877	0	11.6813	0.023606	13.7112	0	10.9077
novel.777	1.30088	0	1.78527	0	1.73634	0.00289753
novel.4076	0.779575	4.55157	1.01012	4.80009	0.872947	4.42316
novel.8908	7.85817	0	7.65576	0	8.4362	0
CSS0012132	3.47486	12.6311	8.16101	20.4499	11.7617	4.2587
CSS0047156	21.8682	0	24.5269	0	49.7051	0
CSS0030747	0	19.3654	0	18.2872	0	11.9743
CSS0008858	11.8918	3.73509	7.78986	1.45701	6.94634	2.5804
novel.2265	1.33295	7.84524	1.02888	6.21729	0.472781	6.30774
novel.9189	0.143214	4.0497	0.190966	2.79966	0.0824218	2.80063
CSS0034478	18.9907	7.41127	18.3195	7.24265	18.2454	8.65304
CSS0032376	7.04739	0.081731	7.80634	0.0197483	8.92102	0.0230241
novel.10017	0.0135576	1.92052	0.0183633	3.34264	0.0648798	3.48578
CSS0026052	12.778	1.99925	10.0618	1.64237	12.1022	1.89968
novel.3053	4.19251	0.0293347	3.42069	0	2.98372	0
novel.4363	0	6.29404	0	4.69405	0	4.68011
CSS0014522	8.92675	0.134757	10.4304	0.372787	9.20576	0.323752
CSS0006308	85.6703	9.67016	74.2941	8.78381	84.7576	15.3558
CSS0033183	6.66529	0	6.9229	0	6.42552	0
novel.4082	0	8.11101	0	3.89416	0	1.9008
CSS0016628	0.49664	9.77553	1.02234	8.25408	1.0502	7.63189
CSS0032924	11.4274	1.25943	4.5069	1.01458	2.37404	0.171569
novel.527	0.00923754	3.13159	0.0141621	2.8808	0	2.80762
novel.7801	3.40894	0.0718895	3.78711	0.0488567	3.76705	0.0511933
CSS0040989	3.1253	13.7097	2.01195	14.5002	2.0086	11.6586
CSS0040488	3.0984	18.37	3.65894	19.4134	2.20449	24.4289
novel.2350	0.0725865	6.01767	0.0926869	5.07121	0.110607	3.48062
novel.5472	0.30246	3.09696	0.50741	3.02081	0.564497	3.4673
novel.2901	0	7.61084	0	6.4805	0	6.6695
CSS0021069	20.2725	2.63252	16.6502	2.25001	16.752	1.24099
CSS0004470	0.304533	18.0456	0.963424	24.5113	1.07988	13.3982
novel.2641	0.0226289	1.02624	0.118069	0.848498	0.0430276	1.33672
CSS0014357	27.748	0	16.5604	0	9.46728	0
novel.3054	0	7.13141	0	5.99477	0	4.94126
novel.1517	3.07383	0	2.48672	0	2.46629	0
CSS0043308	10.6321	0	8.19989	0.0231083	5.71815	0.0486735
CSS0028389	0	22.1579	0	17.7222	0	19.5523
CSS0012263	0.0289656	10.1655	0.127745	9.55754	0.0806325	8.72341
novel.9773	2.11677	0	1.64441	0	2.06245	0
CSS0029824	0.143458	68.8853	1.972	372.895	6.19271	419.051
CSS0035628	0.706694	7.33849	1.9443	32.9076	3.70095	48.8433
novel.8407	0	5.30513	0	4.53381	0	4.77099
CSS0028185	4.08822	0.152636	3.73966	0.224471	4.52213	0.211854
novel.6109	0	2.8568	0	2.82241	0	3.42626
CSS0006017	40.3043	0.0487107	31.2938	0.104586	28.8536	0
CSS0036175	5.87571	0.275729	6.12279	0.63104	6.19796	0.538203
CSS0001443	0.100738	5.79135	0.060172	2.54943	0.0201218	1.47724
CSS0024723	0.164241	8.17874	0.100542	40.9287	0.475533	46.4866
CSS0006107	24.7735	10.7722	24.4265	11.8689	22.4472	8.13828
CSS0010503	52.2314	115.629	53.6657	138.889	56.5834	119.837
CSS0006467	10.1286	2.28409	15.0854	1.82798	12.8415	1.20874
CSS0010433	6.40174	0	8.45421	0	9.1494	0.0617499
CSS0001190	6.2184	16.4618	5.83518	15.7037	5.7178	18.0335
CSS0047394	7.91006	1.03072	7.80239	1.55446	10.1089	1.16
CSS0044682	5.22652	13.3884	8.74839	21.9201	16.7237	41.6929
novel.9145	4.1711	0	3.58384	0.00972657	3.57014	0
novel.652	0.184369	6.84278	0.143147	5.40838	0.0251037	3.8951
novel.685	4.72162	0	4.48631	0	6.35145	0
CSS0037983	4.99839	15.9613	7.1717	19.3627	12.4498	42.0209
novel.8430	11.9963	1.08847	9.64743	1.60467	10.2358	1.95759
CSS0044892	0	8.80233	0	7.36471	0.0588011	9.45343
CSS0039020	7.4379	27.244	10.4388	38.9492	5.28597	31.4443
CSS0033796	0.066766	5.72629	0.0896763	5.7413	0.259184	10.611
CSS0029450	0.345512	2.45804	0.911503	4.37442	1.50309	5.55376
novel.1917	0	15.923	0	15.2315	0	11.3799
CSS0001232	66.8099	262.033	68.5321	185.693	75.7883	484.567
CSS0045199	16.7745	0	16.9665	0	18.5112	0
novel.4612	0.962414	0.0168727	1.84625	0	1.85186	0.00594489
CSS0000180	0.0296135	9.31376	0	7.77581	0	6.23868
CSS0033196	1.96111	7.91291	1.54212	9.92605	0.682137	7.49842
novel.2090	2.27639	0.142566	2.40141	0.0946187	2.2066	0.109455
CSS0027105	17.2493	0	22.1735	0	15.0153	0
novel.5360	0	4.76044	0	3.88582	0	2.73146
novel.11403	0.0326874	2.8682	0.033298	5.42989	0	6.51072
CSS0040631	8.56873	0.298908	24.6008	0.43115	38.1685	0.328788
CSS0041917	3.32208	15.9545	3.75937	20.1821	4.08601	34.0891
novel.5977	0	4.00788	0	1.41677	0	1.11052
novel.11267	4.54144	0	3.66394	0	4.29484	0
CSS0001796	64.2079	26.473	74.2159	11.3441	21.5616	5.50071
CSS0035878	0.386643	11.5275	0.309525	9.34287	0.229693	13.5193
CSS0035939	1.09752	28.4276	0.275372	25.7457	0.442893	24.134
CSS0020260	0.565943	10.1895	0.579053	32.1163	8.1855	28.5051
novel.6800	0	21.4922	0	29.3712	0	52.0891
CSS0031625	11.4467	2.18946	14.9971	1.95067	6.98667	2.4027
novel.5604	0.533612	4.34145	0.808811	4.28995	0.459527	7.01256
CSS0009496	0	8.01373	0	8.55811	0.0195506	14.8246
novel.5443	25.5151	8.53929	19.0227	5.2473	18.922	4.72347
CSS0016963	13.7502	48.3737	9.24747	29.597	10.7276	48.4481
novel.8480	13.0686	4.04029	8.03468	1.38836	3.29311	0.163758
CSS0042303	0	9.82763	0.0218055	12.8246	0.0228502	15.6577
CSS0026356	7.17607	0.0227113	6.70368	0.0230712	6.47481	0.023792
CSS0042341	0.297148	7.26215	0.464996	7.53931	0.591037	6.30991
CSS0048473	25.9325	6.16593	36.528	12.2899	48.201	11.6301
CSS0009428	1.97994	7.99699	2.11683	7.93187	1.81839	13.2171
CSS0047496	17.8241	0	15.7735	0	16.422	0
CSS0031136	24.6978	76.8269	26.1519	84.1416	44.5153	138.987
novel.10113	0.0338934	5.64118	0.137797	24.2748	0.258935	9.33065
novel.855	14.5429	0	15.0776	0	9.9747	0
CSS0005748	26.0041	0	26.9557	0	23.3712	0
novel.4358	0	7.03281	0	10.3272	0.176097	15.157
novel.4738	4.92831	0	3.86377	0	2.22732	0
novel.7830	4.28044	0	3.94959	0	3.15611	0
CSS0037953	0.352259	4.09525	0.385144	2.39846	0.519781	1.6723
CSS0031900	12.9345	0	7.96003	0	3.50935	0
CSS0013971	5.54408	0.319815	5.88175	0.47475	4.68002	0.772679
novel.6345	20.7983	0	20.603	0	15.9802	0
CSS0027396	0.0895117	3.26538	0.0994377	2.72401	0	3.04262
CSS0033299	9.27373	0.953085	10.6428	1.70398	10.7519	1.37345
CSS0042494	2.3346	16.146	2.66082	19.2765	3.99071	29.6909
CSS0009524	0.576096	4.63747	1.20827	4.99711	2.29285	0.101604
CSS0013753	42.4304	9.21178	17.8821	3.03987	7.44356	0.106222
novel.3300	3.45251	0.849664	3.69362	0.963793	3.75065	1.57825
CSS0021269	4.18615	0.195093	3.75316	0.133455	1.64855	0.0485406
CSS0010158	3.93128	0.475438	3.37582	0.816786	2.51587	0.690311
novel.767	4.35416	0	3.65748	0	3.14153	0
CSS0028117	12.6116	3.70024	14.5961	4.99595	12.1198	4.0214
novel.5957	2.89401	0	2.53755	0	2.34105	0
CSS0008094	0	24.0938	0.0571625	24.9385	0	22.8778
CSS0043348	51.0054	3.13626	20.3985	2.7464	14.9214	4.15897
novel.9296	0	3.5895	0	3.17034	0	2.7174
CSS0014425	0	5.57792	0	4.02502	0	6.52065
novel.10124	0.0123644	9.01617	0.0113684	7.67283	0	12.185
novel.963	4.34625	0.1325	2.83237	0.0826017	3.20057	0.0723434
CSS0047492	0	6.06664	0	5.93153	0	7.2502
CSS0004859	21.4194	6.93395	26.736	7.74749	37.244	6.46148
novel.3219	0	3.00131	0	2.96082	0	3.45224
CSS0030155	7.73582	21.0874	8.19484	20.8324	7.21516	19.2992
CSS0011266	3.37788	0	3.03036	0	2.55974	0
novel.6922	3.3746	0.517197	5.52478	0.547432	7.10185	0.74439
CSS0037512	8.109	0.277413	3.03345	0	2.94593	0
CSS0018920	11.4179	65.8934	17.1564	125.188	50.8012	138.909
CSS0014225	7.04675	1.47338	6.73777	1.54074	5.8934	0.531545
CSS0049807	3.99916	23.2955	3.16761	18.6528	3.88796	25.6466
novel.6885	3.48175	0.524845	4.26754	0.811496	3.06597	0.997875
novel.4701	0.440988	9.79402	1.0309	9.35371	1.08397	17.3302
novel.9512	3.49397	0.411282	4.25058	0.585499	3.53889	0.905215
CSS0015680	0.297537	3.97142	0.487051	2.75829	0.417353	3.54531
CSS0027776	4.79365	19.931	6.3044	21.1292	4.37572	25.809
novel.2571	8.00657	0	2.55158	0	1.0204	0
novel.10626	0	2.39589	0	2.09356	0	1.31355
novel.4807	0.328421	4.94599	0.317209	2.95934	0.131431	1.77614
novel.4486	2.42472	12.305	4.24706	17.153	4.18645	17.4303
novel.4406	0	5.59537	0	4.84733	0	4.8569
novel.6225	2.58092	0	4.77761	0	4.27565	0
CSS0045671	34.9784	1.39784	19.408	3.11844	31.1667	3.62604
CSS0020425	1.40646	8.36916	2.46092	11.8136	2.69352	15.2189
novel.1907	4.30068	1.04611	4.58483	0.971333	3.61716	1.26703
CSS0035672	0	50.0678	0	62.3777	0	78.9115
CSS0028873	2.82858	0.0360492	3.70569	0.0455051	1.92803	0.0481141
CSS0017366	10.1274	0	9.12445	0	7.14231	0
CSS0044659	4.61409	32.2843	3.19473	30.0494	3.85128	10.5821
CSS0043812	8.07335	0.612216	7.3566	1.22591	5.93758	1.11543
novel.10912	6.04652	0	6.88265	0	14.7705	0
novel.552	7.5308	0	6.70516	0	4.87779	0
CSS0028889	0.377186	9.27347	0.665322	8.68201	0.48635	9.14823
novel.1629	5.18403	0.82035	5.15809	1.30116	5.96291	1.26695
CSS0000344	7.70841	21.6513	9.53202	24.3286	10.4208	31.8012
CSS0006608	16.1509	4.31222	13.1624	3.19457	11.3739	3.4569
CSS0042289	3.52521	21.5272	2.3881	16.9082	3.05478	17.7912
CSS0043936	6.62246	0.180558	4.11881	0.388068	2.85379	0.396395
novel.6704	6.95293	0	6.66562	0	6.13717	0
CSS0040469	17.9303	6.76237	10.6018	3.27377	6.78811	0.624483
CSS0044740	6.83326	1.73563	6.99709	1.88298	6.58048	1.96776
novel.1112	0.0299273	23.3033	0	9.29291	0	1.55586
CSS0031031	6.85542	0.331443	4.15767	0.358082	4.02971	0.394509
CSS0037774	0.0636616	7.75494	0.257273	6.2156	0.216405	8.00816
novel.7748	0	9.3506	0	8.0343	0	6.43418
CSS0036380	5.52912	20.7189	3.71115	26.6311	3.80344	29.9503
CSS0024966	25.353	0	30.6597	0.0607079	35.3316	0
CSS0016909	4.14381	0.488825	5.45873	0.846883	9.06939	0.80655
novel.5729	10.3424	0.0141596	12.0655	0.0594991	9.65316	0.104856
novel.3968	6.17191	0	6.86936	0.0164234	7.05844	0.0818935
novel.7589	0.0141181	10.9835	0.015175	9.28525	0.0610656	10.666
CSS0021174	3.64852	16.809	3.87408	26.8019	3.32344	28.0939
CSS0012100	40.0669	84.8229	51.5498	104.144	60.6105	147.877
CSS0047032	0	36.7856	0	24.5509	0	21.6732
novel.4210	5.4064	0	4.46336	0	2.23301	0
novel.2231	0.531325	4.28381	2.0785	5.44778	2.85377	10.9356
CSS0046436	4.43425	14.1722	7.20385	18.2895	8.91757	21.1479
CSS0011272	7.64975	20.8193	7.14428	19.4388	11.1152	29.5086
CSS0032275	26.6583	0	32.5907	0	24.641	0
CSS0015151	7.2555	0.670715	8.13252	0.478832	10.7736	0.763086
CSS0023625	23.7293	74.3901	53.3979	192.349	78.4193	176.209
CSS0022556	0	11.6342	0	11.8011	0.0592599	6.28724
CSS0037348	29.1044	0	21.7668	0	21.6306	0
novel.2753	0	3.26507	0	3.17154	0	4.45952
CSS0022012	6.43929	1.21682	6.93059	1.02172	4.63415	1.08973
CSS0045050	0.029118	3.64518	0.0462401	4.60895	0.106639	1.15102
novel.179	8.10553	0	7.11687	0	7.10498	0.0867881
CSS0017933	10.6257	31.6332	7.37851	30.0459	6.94353	27.3365
CSS0014904	116.183	51.6588	97.4676	29.5245	53.4055	11.7409
CSS0020875	20.8336	0	11.5709	0	9.43314	0.0548624
CSS0027095	6.60259	0.804861	6.61763	0.462858	7.70123	0.935006
novel.10227	0	8.94568	0	9.52393	0	11.3879
CSS0027570	0.0538168	4.36168	0.151752	4.50915	0.0936561	12.2409
novel.978	1.62624	9.73907	1.05805	12.3533	0.953213	10.5991
CSS0026918	6.48935	0	6.63211	0	7.63018	0
CSS0042133	0.172654	53.2913	0.684302	43.7538	1.08364	27.2189
CSS0007212	2.52418	13.8292	1.38353	14.4275	1.98712	16.5827
CSS0002624	0	12.8967	0	7.90356	0	10.7632
CSS0007387	0.083251	4.23923	0.0806728	4.39364	0.0818001	5.22681
CSS0026286	1.60837	23.5972	3.20955	17.4812	2.07069	15.0331
CSS0039984	24.9507	6.25403	37.4541	9.42401	18.5022	0.691671
CSS0047644	221.02	97.0794	63.7589	24.794	26.87	11.4708
CSS0028579	0	20.0823	0	20.2526	0	19.4564
CSS0038446	31.8719	8.87225	10.4275	3.11366	3.7042	1.15245
novel.5003	2.56188	0.148145	8.18754	0.085956	2.06167	0.0310902
novel.4760	0	1.68799	0	1.94356	0	1.2098
novel.11230	3.42244	0	1.94271	0	0.752815	0.0478502
CSS0032520	4.6376	26.2686	8.21237	39.5163	8.48263	72.0705
CSS0038812	13.8148	4.99587	12.4421	4.70204	15.6864	7.30009
novel.10611	0	4.82568	0.0126627	2.7737	0.0130397	3.61127
novel.8300	6.35737	0	6.69665	0	5.46299	0
novel.10483	1.69556	5.42991	1.30099	5.16119	1.33732	3.13895
novel.9496	7.7581	0	4.39386	0	3.226	0
CSS0000898	13.5846	1.04917	14.1428	0.943348	12.4398	0.914883
CSS0029385	3.96606	11.8738	3.97977	10.1694	4.02469	12.3274
CSS0015907	19.624	0	13.9828	0	7.2866	0
novel.6721	9.35623	0	4.39657	0	0.640309	0
CSS0026240	0.0793179	2.37482	0.0911017	2.97424	0.133572	3.82336
CSS0035623	0.475199	8.47163	0.654878	7.00798	0.667935	5.17076
novel.3967	5.95592	0.00847972	4.03645	0	5.5584	0.0717366
novel.7831	4.10168	0	4.81796	0	3.23972	0
CSS0010906	2.49494	8.53072	1.61042	8.6364	1.44609	8.31116
CSS0014364	1.21098	8.45798	3.28247	26.5631	8.0012	29.7694
CSS0047892	10.9527	0.0910355	8.3723	0.0303132	8.13366	0.192881
novel.5024	6.34128	0	2.65835	0	1.22842	0
CSS0014121	5.72266	18.6922	6.86642	20.4001	6.90127	17.6297
novel.6592	13.268	5.82727	12.3614	6.07436	9.64436	4.73225
CSS0014434	18.5596	4.04375	18.1531	4.38695	16.1096	7.39469
CSS0042181	5.42245	0	5.61816	0	6.16292	0
CSS0027537	2.21773	11.5254	3.75647	15.5467	3.56002	19.7823
CSS0009425	2.00764	10.4692	3.04684	11.0487	2.89955	9.79793
novel.10948	0.00767163	5.36889	0.0154589	6.42252	0	9.50262
novel.4893	5.71392	0.0205254	4.34705	0.00990828	2.84587	0
CSS0049435	12.95	0.356924	8.93983	1.20936	16.7667	0.378043
CSS0019352	2.82625	0.113341	3.43506	0.257932	6.6832	0.880917
novel.6269	4.51162	0	4.30304	0	3.38314	0
novel.1365	0.0537579	1.3914	0.0422518	1.39259	0.060497	2.22508
novel.3427	2.25896	10.9696	2.21409	7.35917	1.25261	3.02592
CSS0025454	11.1214	2.65942	12.4121	2.73454	13.1613	3.74768
CSS0018046	0.997127	4.50488	1.30249	4.0356	1.46857	6.07323
CSS0031717	3.37778	0.150312	2.27755	0.0277885	1.64404	0.08597
CSS0025726	4.28558	20.2151	5.03248	39.3631	6.3126	34.7912
novel.7303	0	3.5276	0.0102401	3.49738	0	1.80904
CSS0015393	0.91758	4.64934	1.0624	7.64331	1.82906	11.2832
novel.7250	0	7.13462	0	6.19769	0	6.60976
novel.3157	4.30971	0.0609848	3.45815	0.0306041	3.66764	0.0332326
CSS0038561	29.1168	11.2586	21.4299	8.93331	20.0859	10.0788
novel.9552	6.58498	0.056731	2.9852	0.0407184	3.7068	0
novel.5740	0	10.9538	0	6.6743	0	12.2301
novel.6724	10.8542	0	7.03812	0	5.02716	0
novel.4478	7.89787	0	6.98552	0	6.86108	0
CSS0042830	0.838857	8.43489	1.55948	10.2516	1.40338	8.19824
CSS0040483	0	9.35516	0	7.62548	0	9.47062
novel.2346	11.4755	0	10.1823	0	8.90605	0.0573118
novel.8466	0	7.12698	0.0197263	4.91664	0	4.70522
CSS0040114	0	8.62039	0	7.32805	0	6.45599
CSS0039031	0.992355	10.1699	1.9982	7.46912	2.68515	8.27047
CSS0048443	0	41.0374	0	35.6704	0	24.6483
novel.5564	3.47594	0	3.14568	0	3.65693	0
novel.3966	0	3.25992	0.0184159	2.78889	0.0090447	2.58297
CSS0042432	0.115269	5.01588	0.0549489	5.06838	0.113747	3.12268
novel.8274	2.39698	0	1.79889	0	0.93524	0
CSS0028654	29.1966	9.10725	21.8723	3.39017	7.55477	0.902535
CSS0050366	19.661	5.52958	20.9235	6.82061	17.0082	7.03423
novel.595	2.46141	13.8771	4.67027	20.8611	4.76826	16.8478
CSS0025504	9.45165	24.8237	8.42577	22.1086	7.78302	23.5326
CSS0033094	0.89909	7.68868	0.44774	5.67085	0.211022	3.12823
novel.6956	7.93533	0.302371	6.56556	0.20774	6.57271	0.296562
CSS0007491	4.86672	35.8043	3.00302	32.5458	3.83747	30.5078
novel.3549	5.30885	0	5.5884	0	5.24123	0
CSS0006923	1.8783	0.149398	3.1127	0.181885	5.45501	0.0557259
CSS0035903	0.0181979	11.1294	0.0710705	10.6939	0.0728696	15.1676
CSS0036276	0.323685	5.49831	1.6719	11.9605	3.7113	19.1781
CSS0024562	0	38.9884	0	19.3688	0	21.0246
CSS0002078	4.18598	14.6611	3.31427	11.9492	2.79716	7.87132
CSS0014879	26.9096	2.61933	19.7606	1.6914	25.2021	2.90698
CSS0049859	24.0906	7.70927	17.7282	5.77389	13.8974	5.53851
CSS0026703	0.728155	9.47339	0.722795	13.0831	0.750378	9.90248
CSS0005396	0	4.97928	0	6.07612	0.0142844	7.38083
CSS0039464	28.9978	12.2128	46.4822	16.4976	66.9484	25.9579
novel.10005	1.26558	0.0557848	1.9318	0.0214915	1.9032	0
CSS0005008	0	15.7484	0	16.4198	0	14.3251
CSS0004451	0.770059	8.97032	0.705324	8.42421	1.34392	9.83839
CSS0016118	27.3832	72.7656	48.1225	154.872	66.2326	151.75
novel.5468	7.51428	0.0116136	5.44383	0	5.78414	0
CSS0025227	0	16.097	0.132181	24.9138	0.0884041	21.0061
novel.7122	1.7547	0	1.25467	0	1.1478	0
novel.6912	6.45988	0.0102626	6.16054	0.00988694	7.24086	0
novel.6523	0.0150223	9.94785	0.0322941	8.69424	0.0167522	5.80538
CSS0023990	17.7345	6.71408	15.754	5.80321	13.8255	6.53277
CSS0024633	0.286292	3.66748	0.547674	7.08569	1.52588	35.7153
CSS0045681	19.9502	0.271156	12.6251	0.0681399	6.84332	0.0712742
CSS0024164	0.418677	5.52163	0.397123	6.22725	0.328766	5.71933
novel.1603	0	2.25713	0.00651384	1.83435	0	2.18354
novel.11128	2.5467	0.0347873	1.85524	0	1.00514	0.00978926
CSS0004934	13.2691	0.0205695	17.0137	0.341888	20.7101	0.111463
novel.8441	4.11104	0	2.0449	0	2.00846	0
novel.1547	0	2.60025	0	2.80827	0	3.54202
novel.203	2.96352	0	3.54428	0.0347913	1.87328	0
CSS0037082	2.18869	0.107686	2.05519	0.0598691	1.17012	0.189486
novel.3893	5.59	0	4.19217	0	3.31223	0
novel.6616	3.41815	0	2.4759	0	2.96877	0
CSS0035083	1.0169	11.6107	1.47578	6.55282	0.639183	2.90087
CSS0014100	4.69531	1.41389	3.88766	1.24125	3.98376	1.07861
CSS0045154	3.73751	0.964535	4.61922	0.974988	5.0246	1.44683
novel.4950	10.9301	2.98378	12.1235	2.73838	13.1405	3.53575
novel.6503	19.0548	7.34645	15.7362	7.0145	12.6736	3.75515
CSS0022685	14.6247	4.88725	8.71076	1.24481	2.02045	0.0520845
CSS0046053	7.00046	2.1269	5.34251	1.8621	5.51494	1.90622
CSS0024610	8.43619	0.944826	6.91497	0.184322	2.70373	0
CSS0006223	0	31.2261	0	25.0775	0.181775	26.6194
CSS0034266	417.74	174.627	387.834	147.17	314.593	110.65
CSS0013609	9.3472	0.123442	7.94727	0	10.5168	0.034566
novel.6705	0	18.0552	0	24.8866	0	20.4298
novel.9037	4.48127	0	3.26714	0	4.53814	0
novel.9795	0	5.59399	0	4.04451	0	4.64771
novel.6602	2.994	0.0925647	2.54983	0.164178	2.10443	0.149852
CSS0005424	19.3585	7.95732	16.0135	7.91308	13.4501	6.73836
CSS0033204	3.34116	8.04893	3.42096	9.19775	4.58535	12.4915
novel.3536	0	6.1656	0	5.03092	0	4.03879
CSS0000509	3.99872	15.2679	3.0698	20.85	4.87291	15.5749
CSS0034810	0.20343	6.62739	0.798465	11.4334	1.80952	8.52366
CSS0020304	16.4184	2.89317	32.9659	4.4403	48.3386	3.44129
CSS0039746	1.42865	8.08992	1.21962	7.24918	0.986961	6.68076
novel.4997	0	2.56314	0	1.91554	0	0.767873
novel.5506	0.429278	3.61783	0.469804	3.16006	0.589482	3.69005
CSS0011978	1.15067	8.6351	1.27562	9.04917	1.2851	12.6759
novel.5671	0.450475	5.77523	0.308798	7.09886	0.66205	7.78216
novel.26	0.022348	13.1309	0	10.8559	0	15.3629
CSS0021061	5.68966	1.1272	5.44151	1.23573	7.46506	1.08027
CSS0035999	0	8.45578	0	9.62732	0	8.48504
CSS0044957	8.36563	3.75869	8.5101	3.56759	8.8725	3.6576
novel.6237	0	6.90211	0	6.08834	0	5.20916
novel.4124	5.66967	19.471	7.26542	18.9305	6.81205	17.497
CSS0005873	4.97602	16.4308	6.40886	28.145	22.9851	53.9113
CSS0042984	79.9081	36.158	107.218	32.0983	57.2554	8.1161
novel.3792	0	5.1585	0	3.49326	0	1.63171
novel.7638	0	3.91138	0.0118945	4.28159	0.0116836	4.70795
CSS0041873	15.3257	5.96039	10.6764	4.37979	7.31504	3.26442
CSS0031552	23.1977	0.819875	36.2338	0.277532	35.1789	0.392029
novel.11092	4.1819	0	3.11387	0	2.4282	0
CSS0044042	5.57175	0.377135	6.84852	0.141836	9.09604	0.0513263
novel.10972	21.2321	5.39348	16.4107	5.90251	18.618	5.08057
CSS0023106	0	6.66424	0	5.13414	0	2.72918
CSS0001902	0.594697	44.9765	5.2826	41.0449	3.45704	47.0482
CSS0009061	10.776	2.25788	10.3773	1.5047	8.92448	2.58824
CSS0000809	13.647	4.13773	11.0973	3.93803	11.6281	3.48574
novel.2019	2.52765	0	2.37218	0	2.53732	0
novel.5451	0	10.007	0	8.28091	0	7.82811
novel.8396	2.78096	0	3.16182	0	2.08938	0
[truncated: 5,964 more rows]
