# Supplementary material for: CsEXL3 regulate mechanical harvest-related droopy leaves under the transcriptional activation of CsBES1.2 in tea plant
Source: Hortic Res. 2024 Mar 7;11(5):uhae074. doi: 10.1093/hr/uhae074 (PMC11088715; doi:10.1093/hr/uhae074)
Supplement: Web_Material_uhae074 [file web_material_uhae074.zip › Table S5 significant KEGG pathway in different tissue of WS231 and JHZ49.xlsx]

## Sheet: Sheet1
Table S significant KEGG pathway in different tissue of WS231 and JHZ49
Tissue	KEGG ID	Description	Enrichment	p-value	Count
YA	-	-	-	-	-
M1Y	ath01230	Biosynthesis of amino acids	159/2363	0.000173635	159
M2Y	ath00941	Flavonoid biosynthesis	39/2858	4.89105e-05	39
M2Y	ath00270	Cysteine and methionine metabolism	108/2858	0.000681634	108
M2Y	ath00061	Fatty acid biosynthesis	46/2858	0.000776583	46
M2Y	ath00780	Biotin metabolism	25/2858	0.000777004	25
M2Y	ath01212	Fatty acid metabolism	64/2858	0.00115848	64
M2Y	ath00010	Glycolysis / Gluconeogenesis	99/2858	0.00218475	99
M2Y	ath00710	Carbon fixation in photosynthetic organisms	78/2858	0.00245736	78
M2Y	ath00062	Fatty acid elongation	20/2858	0.00279443	20
