# Supplementary material for: CsEXL3 regulate mechanical harvest-related droopy leaves under the transcriptional activation of CsBES1.2 in tea plant
Source: Hortic Res. 2024 Mar 7;11(5):uhae074. doi: 10.1093/hr/uhae074 (PMC11088715; doi:10.1093/hr/uhae074)
Supplement: Web_Material_uhae074 [file web_material_uhae074.zip › table s6 5 overlapped genes with fpkm value.xlsx]

## Sheet: Sheet1
Table S4 5 overlapped genes with fpkm value
gene_id	CSS0040385	CSS0039753	CSS0022545	CSS0006390	CSS0004899
gene_chr	Chr1	Chr9	Chr10	Chr9	Chr10
name	CsEXL3	FYVE1	UGD1	DL	PL4
annotation	EXORDIUM like 3	Fab1, YOTB, Vac1, and EEA1 domain-containing protein 1	UDP-glucuronic acid decarboxylase 1	DNA ligase	pectate lyase 4-like
Y49 average	511.19	6.56581	10.1488	10.5007	2.15835
YA231average	1334.04	0.0563351	2.86451	3.50636	0.117457
log2fc 2YA31/49	1.07523	-6.86657	-1.82102	-1.57851	-4.19973
pvalue	6.68253e-07	5.3429e-22	3.79458e-19	6.13929e-10	8.28438e-09
M1Y49 average	609.077	6.69111	13.8119	8.74988	1.9404
M1Y231 average	1455.61	0.171539	2.72221	3.79036	0.104205
log2fc 231/49	1.3937	-5.29468	-2.34177	-1.20723	-4.24482
pvalue	5.50725e-06	4.8871e-30	1.27208e-16	9.72175e-05	1.44281e-07
M2Y49 average	334.996	6.76492	13.1454	8.18869	1.40446
M2Y231 average	635.9	0.242855	1.12451	3.50621	0.21294
log2fc 231/49	1.11024	-4.8131	-3.56031	-1.2333	0.000625735
pvalue	0.0195959	9.55147e-27	1.65566e-25	0.00142511	0.00250912
