# Supplementary material for: CsEXL3 regulate mechanical harvest-related droopy leaves under the transcriptional activation of CsBES1.2 in tea plant
Source: Hortic Res. 2024 Mar 7;11(5):uhae074. doi: 10.1093/hr/uhae074 (PMC11088715; doi:10.1093/hr/uhae074)
Supplement: Web_Material_uhae074 [file web_material_uhae074.zip › table s7 146 accessions.xlsx]

## Sheet: Sheet1
Database ID	Name	Species	Reference number
G0256	Aijiaowulong	Camellia sinensis var. sinensis	5
G0278	Anhui1	Camellia sinensis var. sinensis	5
G0284	Anhui3	Camellia sinensis var. sinensis	5
G0129	ASM	Camellia sinensis var. assamica	1
G0231	Baiyaqilan	Camellia sinensis var. sinensis	5
T0001	Baiye 1	Camellia sinensis var. sinensis	3
G0247	Beidou	Camellia sinensis var. sinensis	5
G0097	BHZ	Camellia sinensis var. sinensis	1
T0183	Biyun	Camellia sinensis var. sinensis	4
G0174	BJG	Camellia sinensis var. sinensis	1
G0154	BPDCS	Camellia sinensis var. pubilimba	1
G0199	BYDZ	Camellia sinensis var. pubilimba	1
G0147	CP71-1	Camellia sinensis var. sinensis	1
G0273	Cuifeng	Camellia sinensis var. sinensis	5
T0241	Echa 1	Camellia sinensis var. sinensis	4
T0294	Echa 2	Camellia sinensis var. sinensis	4
T0320	Echa 3	Camellia sinensis var. sinensis	4
G0156	FHDCS	Camellia sinensis var. pubilimba	1
G0144	FS	Camellia sinensis var. sinensis	1
G0017	Fudingdabai	Camellia sinensis var. sinensis	2
T0096	Fuzao 2	Camellia sinensis var. sinensis	3
T0331	Gaoyaqi	Camellia sinensis var. sinensis	4
G0115	GE-6	Camellia sinensis var. sinensis	1
T0267	Gelecha	Camellia sinensis var. sinensis	4
G0148	GH#3	Camellia sinensis var. assamica	1
G0121	GLJYD	Camellia sinensis var. sinensis	1
G0255	Guazijin	Camellia sinensis var. sinensis	5
T0087	Guilv1	Camellia sinensis var. sinensis	3
G0105	HD	Camellia sinensis var. sinensis	1
G0211	HNDCS	Camellia sinensis var. assamica	1
G0277	Honghuapipa	Camellia sinensis var. sinensis	5
T0262	Hongya Foshou	Camellia sinensis var. sinensis	4
T0128	Hongyan 7	Camellia sinensis var. sinensis	3
G0088	HSKC	Camellia sinensis var. sinensis	1
G0242	Huangguanyin	Camellia sinensis var. sinensis	5
T0342	Huangjincha 2	Camellia sinensis var. sinensis	4
G0287	Huangjinju	Camellia sinensis var. sinensis	5
T0136	Huangjinya	Camellia sinensis var. sinensis	3
G0241	Huangmeigui	Camellia sinensis var. sinensis	5
T0101	Huangqi	Camellia sinensis var. sinensis	3
T0194	Huangyezao	Camellia sinensis var. sinensis	4
G0214	JBH#13	Camellia sinensis var. sinensis	1
G0212	JHKC	Camellia sinensis var. sinensis	1
R491	JHZqunti1	Camellia sinensis var. sinensis	7
R492	JHZqunti2	Camellia sinensis var. sinensis	7
R493	JHZqunti3	Camellia sinensis var. sinensis	7
R494	JHZqunti4	Camellia sinensis var. sinensis	7
R495	JHZqunti5	Camellia sinensis var. sinensis	7
R496	JHZqunti6	Camellia sinensis var. sinensis	7
R497	JHZqunti7	Camellia sinensis var. sinensis	7
R498	JHZqunti8	Camellia sinensis var. sinensis	7
T0074	Jiaming 1	Camellia sinensis var. sinensis	3
T0298	Jiaming 1	Camellia sinensis var. sinensis	4
T0347	Jianbohuang 13	Camellia sinensis var. sinensis	4
G0289	Jianbohuang13	Camellia sinensis var. sinensis	5
G49	Jianghongzhong	Camellia sinensis var. sinensis	7
T0089	Jinfeng	Camellia sinensis var. sinensis	3
G0229	Jinguanyin	Camellia sinensis var. sinensis	5
T0300	Jinmeigui	Camellia sinensis var. sinensis	4
G0234	Jinmudan	Camellia sinensis var. sinensis	5
G0098	JM#1	Camellia sinensis var. sinensis	1
G0141	JMQL	Camellia sinensis var. sinensis	1
G0103	JX	Camellia sinensis var. sinensis	1
G0151	JX-4	Camellia sinensis var. pubilimba	1
T0133	Lingtou Dancong	Camellia sinensis var. sinensis	3
G0090	LJWDCS	Camellia sinensis var. pubilimba	1
G0074	Longjing #43	Camellia sinensis var. sinensis	2
T0229	Longjing Changye	Camellia sinensis var. sinensis	4
G0158	LTDC	Camellia sinensis var. sinensis	1
T0086	Maolv	Camellia sinensis var. sinensis	3
G0223	Maoxie	Camellia sinensis var. sinensis	5
G0316	Meitantaicha	Camellia sinensis var. sinensis	5
G0226	Meizhan	Camellia sinensis var. sinensis	5
T0123	Mingke 1	Camellia sinensis var. sinensis	3
T0160	Mingke 1	Camellia sinensis var. sinensis	4
G0045	Mingshanbaihao #131	Camellia sinensis var. sinensis	2
T0213	Mingshanzao 311	Camellia sinensis var. sinensis	4
G0161	NJ#1	Camellia sinensis var. sinensis	1
T0340	Pingyang Tezaocha	Camellia sinensis var. sinensis	4
G0132	PLP#7	Camellia crassicolumna	1
T0140	Qianmei 303	Camellia sinensis var. sinensis	4
T0031	Qianmei 419	Camellia sinensis var. pubilimba	3
T0290	Qianmei 809	Camellia sinensis var. sinensis	4
T0091	Qingfeng	Camellia sinensis var. sinensis	3
G0094	RABMC	Camellia sinensis var. sinensis	1
G0177	RG	Camellia sinensis var. sinensis	1
T0301	Ruanzhi Wulong	Camellia sinensis var. sinensis	4
T0164	Rucheng Zaoya	Camellia sinensis var. sinensis	4
T0327	Ruian Qingmingzao	Camellia sinensis var. sinensis	4
G0085	s301-1	Camellia sinensis var. assamica	1
G0183	SB	Camellia sinensis var. sinensis	1
G0194	SC#1	Camellia sinensis var. sinensis	1
G0173	SCZ	Camellia sinensis var. sinensis	1
T0035	Shifocui	Camellia sinensis var. sinensis	3
T0332	Shuangfeng	Camellia sinensis var. sinensis	4
T0184	Shuigucha	Camellia sinensis var. sinensis	4
T0033	Shuyong 401	Camellia sinensis var. sinensis	3
T0034	Shuyong 906	Camellia sinensis var. sinensis	3
G0184	SLLK	Camellia sinensis var. assamica	1
G0216	TC	Camellia sinensis var. sinensis	1
G0313	Tea-oil tree	Camellia oleifera var. Coleifera	5
G0251	Tieluohan	Camellia sinensis var. sinensis	5
G0178	TWDCS	Camellia sinensis var. assamica	1
G0193	TX0310	Camellia sinensis var. sinensis	1
G0138	WCDCS	Camellia sp	1
G0185	WLH-1	Camellia sinensis var. assamica	1
G231	Wushi	Camellia sinensis var. sinensis	7
R2311	Wushiqunti1	Camellia sinensis var. sinensis	7
R2312	Wushiqunti2	Camellia sinensis var. sinensis	7
R2313	Wushiqunti3	Camellia sinensis var. sinensis	7
R2314	Wushiqunti4	Camellia sinensis var. sinensis	7
R2315	Wushiqunti5	Camellia sinensis var. sinensis	7
R2316	Wushiqunti6	Camellia sinensis var. sinensis	7
R2317	Wushiqunti7	Camellia sinensis var. sinensis	7
R2318	Wushiqunti8	Camellia sinensis var. sinensis	7
G0101	XC#5	Camellia sinensis var. sinensis	1
T0100	Xicha 11	Camellia sinensis var. sinensis	3
G0062	Xiuhong	Camellia sinensis var. assamica	2
G0128	XSX	Camellia sinensis var. sinensis	1
G0061	Yinghong #9	Camellia sinensis var. assamica	2
G0006	Yingshuang	Camellia sinensis var. sinensis	2
G0272	Yinsun	Camellia sinensis var. sinensis	5
G0145	YK#10	Camellia sinensis var. assamica	1
G0100	YMX	Camellia sinensis var. sinensis	1
G0091	YNLDP1	Camellia sinensis var. assamica	1
G0120	YNLDP2	Camellia sinensis var. assamica	1
G0130	YNZ-1	Camellia sinensis var. assamica	1
T0283	Yuanxiaolv	Camellia sinensis var. sinensis	4
G0206	YWLYC	Camellia sinensis var. assamica	1
T0127	Zaobaijian 5	Camellia sinensis var. sinensis	3
G0153	ZFC	Camellia sinensis var. sinensis	1
G0276	Zhangke1	Camellia sinensis var. sinensis	5
G0102	zhen	Camellia sinensis var. sinensis	1
G0021	Zhenong #117	Camellia sinensis var. sinensis	2
T0083	Zhenong 113	Camellia sinensis var. sinensis	3
T0080	Zhenong 12	Camellia sinensis var. sinensis	3
T0148	Zhenong 121	Camellia sinensis var. sinensis	4
T0214	Zhenong 139	Camellia sinensis var. sinensis	4
T0079	Zhenong 21	Camellia sinensis var. sinensis	3
T0174	Zhenong 25	Camellia sinensis var. sinensis	4
G0052	Zhongcha #108	Camellia sinensis var. sinensis	2
G0053	Zhongcha #302	Camellia sinensis var. sinensis	2
T0115	Zhuyeqi 12	Camellia sinensis var. sinensis	3
T0099	Zhuyeqi 9	Camellia sinensis var. sinensis	3
G0033	Zijuan	Camellia sinensis var. assamica	2
G0095	ZYQL	Camellia sinensis var. sinensis	1
References
1. Wang X, et al. Population sequencing enhances understanding of tea plant evolution. Nature Communications, 2020.
2. Xia E, et al. The reference genome of tea plant and resequencing of 81 diverse accessions provide insights into genome evolution and adaptation of tea plants. Molecular Plant, 2020.
3. Yu X, et al. Metabolite signatures of diverse Camellia sinensis tea populations. Nature Communications, 2020.
4. Zhang W, et al. Genome assembly of wild tea tree DASZ reveals pedigree and selection history of tea varieties. Nature Communications, 2020.
5. Zhang X, et al. Haplotype-resolved genome assembly provides insights into evolutionary history of the tea plant Camellia sinensis. Nature Genetics, 2021.
6. Lu L, et al. Genome-level diversification of eight ancient tea populations in the Guizhou and Yunnan regions identifies candidate genes for core agronomic traits. Horticulture Research, 2021.
7. Chen, J., et al. TeaGVD: A comprehensive database of genomic variations for uncovering the genetic architecture of metabolic traits in tea plants. Front Plant Sci, 2022.
