# Supplementary material for: CsEXL3 regulate mechanical harvest-related droopy leaves under the transcriptional activation of CsBES1.2 in tea plant
Source: Hortic Res. 2024 Mar 7;11(5):uhae074. doi: 10.1093/hr/uhae074 (PMC11088715; doi:10.1093/hr/uhae074)
Supplement: Web_Material_uhae074 [file web_material_uhae074.zip › table s8 the list of primers.xlsx]

## Sheet: Sheet1
Table S5 The list of primers
primers name	sequence (5'-3')
GADPH QF	TTGGCATCGTTGAGGGTCT
GADPH QR	CAGTGGGAACACGGAAAGC
CsEXL3 QF	AACGAACCCATTGGTGAACGC
CsEXL3 QR	CATCATCTGGCCCGTGTAGGA
CsBES1.2 F	TAATGACTGCCGGCGGATCA
CsBES1.2 R	TAAGTGTGGGCTTTTCCACTCC
CsBES1.2QF	TGTTGATTCGGGTCAGTGGG
CsBES1.2QR	TTTGTGCTGCTACTCCCCAG
CsKCS1 QF	CATGACTGAGGAGAGCGGTT
CsKCS1 QR	CTTCATGCACAGATTGGGCG
CsEXP5.1 QF	TCTGGGACTATGGGAGGAGC
CsEXP5.1 QR	TACAATGGAACCACGGAGGC
CsEXP5.2 QF	CCAGAACTGGCAGAGCAACT
CsEXP5.2 QR	GCTGGGAGAGGCAACGTTAT
CsBES1.2 EcoRIF	GGAATTCATGACTGCCGGCGGATC
CsBES1.2 SalIR	GCGTCGACTTAAGTGTGGGCTTTTCCAC
CsBES1.2 ADF	cgccatatgATGACTGCCGGCGGATC
CsBES1.2 ADR	cggaattcTTAAGTGTGGGCTTTTCC
CsEXL3pro F	CGGCGGCGAGGCGACGAGGCG
CsEXL3pro R	ATTGATTTGCGGGTGGTATTG
CsEXL3pro P1chipF	GCTGCGACGAGGCGACG
CsEXL3pro P1chipR	GTCGCCTCGCCGCCAGC
CsEXL3pro P2chipF	CCGGATTCCAAAAACTA
CsEXL3pro P2chipR	CACATAATTCTTTTTTA
CsEXL3proP1 pabaiF	ggggtaccGCTGCGACGAGGCGACG
CsEXL3proP1 pabaiR	gcgtcgacGTCGCCTCGCCGCCAGC
CsEXL3proP2 pabaiF	GGGGTACCCCGGATTCCAAAAACTA
CsEXL3proP2 pabaiR	GCGTCGACCACATAATTCTTTTTTA
CsEXL3proP1F	GCGAGGCGACGAGGCGGAGG
CsEXL3proP1R	CCTCCGCCTCGTCGCCTCGC
Mutant CsEXL3proP1 F	GCGAGGAAAAAAGGCGGAGG
Mutant CsEXL3proP1R	CCTCCGCCTTTTTTCCTCGC
CsEXL3proP2F	TGAATCCCACGTGTGCAGAACT
CsEXL3proP2R	AGTTCTGCACACGTGGGATTCA
MutantCsEXL3proP2F	TGAATCCAAAAAATGCAGAACT
MutantCsEXL3proP2R	AGTTCTGCATTTTTTGGATTCA
CsC3H QF	GCTCAAGAGGAGCTAGACCG
CsC3H QR	GGGATGTCATAGCCACCGAT
CsLAC15.1 QF	GGAGCTTAGCGAGCCATGAT
CsLAC15.1 QR	GTTTCTCCAGTTCCAGGGCA
CsLAC15.2 QF	GGCTTCTAGAGCATATTATAGTCCC
CsLAC15.2 QR	TTGGCAGCATCATTGTCGTG
